# Supplementary material for: Dietary fatty acid source has little effect on the development of the immune system in the pyloric caeca of Atlantic salmon fry
Source: Sci Rep. 2019 Jan 10;9:27. doi: 10.1038/s41598-018-37266-3 (PMC6328623; doi:10.1038/s41598-018-37266-3)
Supplement: Supplementary file 2 — Supplementary Table 1 [file 41598_2018_37266_MOESM2_ESM.xlsx]

## Sheet: Data description
Dietary fatty acid source has little effect on the development of the immune system in the pyloric caeca of Atlantic salmon fry
Mahsa Jalili, Yang Jin, Atle M. Bones, Yngvar Olsen, Olav Vadstein, Mari-Ann Østensen, Francesco Buonocore, Marco Gerdol, Alberto Pallavicini, Giuseppe Scapigliati
Supplementary table 1
This file contains information concerning immunity-related differentially expressed genes (gene ID, annotation, fold change, FDR-corrected p-value, gene expression level in each sample and average expression levels in each group) in the comparisons between D48 and D0 and between D94 and D48 in both tissues (pyloric caeca and liver).
PC_D48_vs_D0: contains DEGs obtained in the comparison between D48 and D0 in the pyloric caeca
PC_D94_vs_D48: contains DEGs obtained in the comparison between D94 and D48 in the pyloric caeca
LV_D48_vs_D0: contains DEGs obtained in the comparison between D48 and D0 in the liver
LV_D94_vs_D48: contains DEGs obtained in the comparison between D94 and D48 in the liver

## Sheet: PC_D48_vs_D0
Annotation			Fold change	FDR p-value correction	Gene expression levels (TPM)
					DO					D48
Gene ID	UniprotKB	Gene Ontology			1	2	3	4	Means	FO1	FO3	FO4	VO1	VO2	VO3	VO4	PL1	PL2	PL4	Means
CIGSSA_093400_1	c1ql2_human ame: full=complement c1q-like protein 2 ame: full=c1q and tumor necrosis factor-related protein 10 short=c1q tnf-related protein 10 flags: precursor	GO:0044763 // single-organism cellular process /// GO:0005515 // protein binding /// GO:0051224 // negative regulation of protein transport /// GO:0051047 // positive regulation of secretion /// GO:0048878 // chemical homeostasis /// GO:0051259 // protein oligomerization /// GO:0010740 // positive regulation of intracellular protein kinase cascade /// GO:0009892 // negative regulation of metaboli…	380.97	1.35e-21	3.93	1.4	1.45	5.05	2.96	1184.81	186.47	675.22	476.43	1506.91	1036.44	1293.42	261.94	320.04	613.97	755.56
CIGSSA_037975_1	kv15_rabit ame: full=ig kappa chain v region k29-213	GO:0003823 // antigen binding /// GO:0045087 // innate immune response /// GO:0005886 // plasma membrane /// GO:0038096 // Fc-gamma receptor signaling pathway involved in phagocytosis /// GO:0006958 // complement activation /// classical pathway /// GO:0005576 // extracellular region /// GO:0038095 // Fc-epsilon receptor signaling pathway	202.79	7.95e-10	0	0	0	0	0	25.13	13.26	67.49	3.58	5.64	20.54	25.18	13.79	17.88	23.07	21.56
CIGSSA_033983_1	hv05_carau ame: full=ig heavy chain v region 5a flags: precursor	GO:0045087 // innate immune response /// GO:0005886 // plasma membrane /// GO:0038096 // Fc-gamma receptor signaling pathway involved in phagocytosis /// GO:0006958 // complement activation /// classical pathway /// GO:0005576 // extracellular region /// GO:0038095 // Fc-epsilon receptor signaling pathway	91.49	4.98e-08	0	0	0	0	0	3.61	13.12	19.63	7.72	1.22	10.95	5.67	12.36	5.34	19.1	9.87
CIGSSA_037977_1	kv401_human ame: full=ig kappa chain v-iv region flags: precursor	GO:0003823 // antigen binding /// GO:0045087 // innate immune response /// GO:0005886 // plasma membrane /// GO:0038096 // Fc-gamma receptor signaling pathway involved in phagocytosis /// GO:0006958 // complement activation /// classical pathway /// GO:0005576 // extracellular region /// GO:0038095 // Fc-epsilon receptor signaling pathway	79.01	5.34e-08	0	0	0	0	0	14.83	8.28	13.56	0.67	2.1	8.1	6.12	9.49	7.69	14.44	8.53
CIGSSA_090848_1	kv15_rabit ame: full=ig kappa chain v region k29-213	GO:0003823 // antigen binding /// GO:0045087 // innate immune response /// GO:0005886 // plasma membrane /// GO:0038096 // Fc-gamma receptor signaling pathway involved in phagocytosis /// GO:0006958 // complement activation /// classical pathway /// GO:0005576 // extracellular region /// GO:0038095 // Fc-epsilon receptor signaling pathway	70.32	0.000152	0	0	0	0	0	4.89	18.2	11.5	0	4.39	9.87	5.11	18.57	0	3.23	7.57
CIGSSA_017505_1	ifi44_pantr ame: full=interferon-induced protein 44 ame: full=antigen p44 ame: full=non-a non-b hepatitis-associated microtubular aggregates protein	GO:0006955 // immune response /// GO:0005737 // cytoplasm /// GO:0009615 // response to virus	66.05	6.9e-33	0.48	0.73	0.89	0.93	0.76	56.74	63.45	39.78	28.46	21.41	43.11	25.41	48.69	37.18	38.17	40.24
CIGSSA_090078_1	c1ql2_human ame: full=complement c1q-like protein 2 ame: full=c1q and tumor necrosis factor-related protein 10 short=c1q tnf-related protein 10 flags: precursor	GO:0031325 // positive regulation of cellular metabolic process /// GO:0051094 // positive regulation of developmental process /// GO:0005515 // protein binding /// GO:0010605 // negative regulation of macromolecule metabolic process /// GO:0051224 // negative regulation of protein transport /// GO:0051047 // positive regulation of secretion /// GO:0031327 // negative regulation of cellular biosy…	62.38	0.000224	0	0.32	0	0.29	0.15	23.36	1.63	2.56	4.22	51.57	18.46	4.58	3.92	1.99	4.15	11.64
CIGSSA_088914_1	kv12_rabit ame: full=ig kappa chain v region 3368	GO:0045087 // innate immune response /// GO:0005886 // plasma membrane /// GO:0038096 // Fc-gamma receptor signaling pathway involved in phagocytosis /// GO:0006958 // complement activation /// classical pathway /// GO:0005576 // extracellular region /// GO:0038095 // Fc-epsilon receptor signaling pathway	59.65	5.15e-05	0	0	0	0	0	7.42	5.33	8.64	0	7.14	17.43	4.99	2.42	6.27	2.1	6.17
CIGSSA_037976_1	kv401_human ame: full=ig kappa chain v-iv region flags: precursor	GO:0003823 // antigen binding /// GO:0045087 // innate immune response /// GO:0005886 // plasma membrane /// GO:0038096 // Fc-gamma receptor signaling pathway involved in phagocytosis /// GO:0006958 // complement activation /// classical pathway /// GO:0005576 // extracellular region /// GO:0038095 // Fc-epsilon receptor signaling pathway	52.44	6.32e-05	0	0	0	0	0	7.18	7.45	12.26	0	3.46	3.55	6.44	3.12	1.01	10.85	5.53
CIGSSA_017459_1	mucm_ictpu ame: full=ig mu chain c region membrane-bound form	GO:0006955 // immune response /// GO:0005576 // extracellular region /// GO:0044425 // membrane part /// GO:0048522 // positive regulation of cellular process /// GO:0002684 // positive regulation of immune system process /// GO:0048584 // positive regulation of response to stimulus /// GO:0005886 // plasma membrane	51.34	3.24e-11	0.31	0.09	0.29	0	0.17	12	15.99	15.76	3.16	5.06	15.98	9.31	15.54	5.2	15.51	11.35
CIGSSA_114990_1	clc4e_human ame: full=c-type lectin domain family 4 member e ame: full=c-type lectin superfamily member 9 ame: full=macrophage-inducible c-type lectin	GO:0004872 // receptor activity /// GO:0050715 // positive regulation of cytokine secretion /// GO:0045087 // innate immune response /// GO:0043123 // positive regulation of I-kappaB kinase/NF-kappaB cascade /// GO:0005515 // protein binding /// GO:0050832 // defense response to fungus /// GO:0030246 // carbohydrate binding /// GO:0016020 // membrane	51.29	2.19e-12	0.19	0.48	0.07	0.25	0.25	12.71	9.36	16.27	13	22.6	13.42	15.22	3.07	11.81	16.67	13.41
CIGSSA_122127_1	hmr1_pantr ame: full=major histocompatibility complex class i-related gene protein ame: full=mhc class i-related gene protein flags: precursor	GO:0050829 // defense response to Gram-negative bacterium /// GO:0002367 // cytokine production involved in immune response /// GO:0005739 // mitochondrion /// GO:0032611 // interleukin-1 beta production /// GO:0032620 // interleukin-17 production /// GO:0005783 // endoplasmic reticulum	50.14	1.62e-12	0.5	0	0	0.4	0.22	8.73	14.98	14.22	18.11	9.24	8.09	15.16	2.84	13.51	21.42	12.63
CIGSSA_033978_1	hv05_carau ame: full=ig heavy chain v region 5a flags: precursor	GO:0045087 // innate immune response /// GO:0005886 // plasma membrane /// GO:0038096 // Fc-gamma receptor signaling pathway involved in phagocytosis /// GO:0006958 // complement activation /// classical pathway /// GO:0005576 // extracellular region /// GO:0038095 // Fc-epsilon receptor signaling pathway	46.07	0.000101	0	0	0	0	0	1.21	3.37	9.82	3.09	0	10.44	3.78	6.41	3.56	7.17	4.89
CIGSSA_084503_1	kv405_human ame: full=ig kappa chain v-iv region sth	GO:0045087 // innate immune response /// GO:0005886 // plasma membrane /// GO:0038096 // Fc-gamma receptor signaling pathway involved in phagocytosis /// GO:0006958 // complement activation /// classical pathway /// GO:0005576 // extracellular region /// GO:0038095 // Fc-epsilon receptor signaling pathway	43.59	4.6e-05	0	0	0	0	0	5.5	5.12	8.97	0	6.18	5.56	5.75	4.18	0.9	3.64	4.58
CIGSSA_017494_1	hv102_human ame: full=ig heavy chain v-i region hg3 flags: precursor	GO:0003823 // antigen binding /// GO:0045087 // innate immune response /// GO:0005886 // plasma membrane /// GO:0038096 // Fc-gamma receptor signaling pathway involved in phagocytosis /// GO:0006958 // complement activation /// classical pathway /// GO:0005576 // extracellular region /// GO:0038095 // Fc-epsilon receptor signaling pathway	41.14	0.000196	0	0	0	0	0	5.32	2.97	1.93	0	5.97	6.14	8.34	6.73	0	5.86	4.32
CIGSSA_032097_1	kv307_human ame: full=ig kappa chain v-iii region gol ame: full=rheumatoid factor	GO:0002253 // activation of immune response /// GO:0044699 // single-organism process /// GO:0002252 // immune effector process /// GO:0006955 // immune response	35.44	2.68e-07	0	0.52	0	0.23	0.19	13.62	9.25	18.19	2.83	4.21	9.23	6.35	6.99	1.45	8.27	8.04
CIGSSA_039075_1	kv15_rabit ame: full=ig kappa chain v region k29-213	GO:0003823 // antigen binding /// GO:0045087 // innate immune response /// GO:0005886 // plasma membrane /// GO:0038096 // Fc-gamma receptor signaling pathway involved in phagocytosis /// GO:0006958 // complement activation /// classical pathway /// GO:0005576 // extracellular region /// GO:0038095 // Fc-epsilon receptor signaling pathway	34.57	0.01	0	0	0	0	0	0	6.8	6.61	1.49	3.51	0	5.46	11.9	0	1.15	3.69
CIGSSA_033982_1	hv303_human ame: full=ig heavy chain v-iii region vh26 flags: precursor	GO:0003823 // antigen binding /// GO:0045087 // innate immune response /// GO:0005886 // plasma membrane /// GO:0038096 // Fc-gamma receptor signaling pathway involved in phagocytosis /// GO:0006958 // complement activation /// classical pathway /// GO:0005576 // extracellular region /// GO:0038095 // Fc-epsilon receptor signaling pathway	30.59	0.01	0	0	0	0	0	1.53	1.71	8.29	0	4.11	0	7.19	6.96	0	2.02	3.18
CIGSSA_032379_1	hv310_human ame: full=ig heavy chain v-iii region hil	GO:0003823 // antigen binding /// GO:0045087 // innate immune response /// GO:0005886 // plasma membrane /// GO:0038096 // Fc-gamma receptor signaling pathway involved in phagocytosis /// GO:0006958 // complement activation /// classical pathway /// GO:0005576 // extracellular region /// GO:0038095 // Fc-epsilon receptor signaling pathway	29.58	0.02	0	0	0	0	0	8.24	8.06	0	0	5.55	1.78	1.62	1.57	4.06	0	3.09
CIGSSA_073646_1	kv401_human ame: full=ig kappa chain v-iv region flags: precursor	GO:0045087 // innate immune response /// GO:0005886 // plasma membrane /// GO:0038096 // Fc-gamma receptor signaling pathway involved in phagocytosis /// GO:0006958 // complement activation /// classical pathway /// GO:0005576 // extracellular region /// GO:0038095 // Fc-epsilon receptor signaling pathway	27.72	0.01	0	0	0	0	0	4.43	5.94	6.09	0	1.19	3.58	1.16	6.73	0	0	2.91
CIGSSA_017475_1	hv102_human ame: full=ig heavy chain v-i region hg3 flags: precursor	GO:0050871 // positive regulation of B cell activation /// GO:0019882 // antigen processing and presentation /// GO:0038095 // Fc-epsilon receptor signaling pathway /// GO:0050766 // positive regulation of phagocytosis /// GO:0030162 // regulation of proteolysis /// GO:0003823 // antigen binding /// GO:0001812 // positive regulation of type I hypersensitivity /// GO:0006911 // phagocytosis /// en…	27.33	0.01	0	0	0	0	0	2.06	4.6	1.12	0	5.54	0	4.84	7.81	0	2.72	2.87
CIGSSA_090846_1	kv308_human ame: full=ig kappa chain v-iii region cll ame: full=rheumatoid factor flags: precursor	GO:0003823 // antigen binding /// GO:0045087 // innate immune response /// GO:0005886 // plasma membrane /// GO:0038096 // Fc-gamma receptor signaling pathway involved in phagocytosis /// GO:0006958 // complement activation /// classical pathway /// GO:0005576 // extracellular region /// GO:0038095 // Fc-epsilon receptor signaling pathway	22.52	0.00177	0	0	0.24	0	0.06	6.49	3.63	7.58	0.28	1.09	3.09	1.78	5.18	0.32	2.79	3.22
CIGSSA_090845_1	kv13_rabit ame: full=ig kappa chain v region 3547	GO:0045087 // innate immune response /// GO:0005886 // plasma membrane /// GO:0038096 // Fc-gamma receptor signaling pathway involved in phagocytosis /// GO:0006958 // complement activation /// classical pathway /// GO:0005576 // extracellular region /// GO:0038095 // Fc-epsilon receptor signaling pathway	21.52	0.02	0	0	0	0	0	1.55	0	4.21	2.65	0	0	2.43	2.36	3.05	6.15	2.24
CIGSSA_032594_1	pgrp2_mouse ame: full=n-acetylmuramoyl-l-alanine amidase ame: full=peptidoglycan recognition protein 2 ame: full=peptidoglycan recognition protein long short=pgrp-l ame: full= flags: precursor	GO:0045824 // negative regulation of innate immune response /// GO:0005515 // protein binding /// GO:0016020 // membrane /// GO:0061060 // negative regulation of peptidoglycan recognition protein signaling pathway /// GO:0016045 // detection of bacterium /// GO:0006955 // immune response /// GO:0005576 // extracellular region /// GO:0051239 // regulation of multicellular organismal process /// GO…	21.26	5.84e-18	27.46	96.31	49.45	35.54	52.19	568.88	582.03	879.05	669.17	890.64	876.82	1088.26	253.7	416.93	667.5	689.3
CIGSSA_115242_1	nod1_human ame: full=nucleotide-binding oligomerization domain-containing protein 1 ame: full=caspase recruitment domain-containing protein 4	GO:0046330 // positive regulation of JNK cascade /// GO:0006919 // activation of cysteine-type endopeptidase activity involved in apoptotic process /// GO:0043123 // positive regulation of I-kappaB kinase/NF-kappaB cascade /// GO:0050704 // regulation of interleukin-1 secretion /// GO:0016045 // detection of bacterium /// GO:0032494 // response to peptidoglycan /// GO:0000187 // activation of MAP…	19.68	1.41e-18	5	1.34	2.07	2.01	2.6	39.95	33.3	36.05	36.68	22.77	15.79	17.14	87.24	37.49	40.74	36.72
CIGSSA_017495_1	hv05_carau ame: full=ig heavy chain v region 5a flags: precursor	GO:0003823 // antigen binding /// GO:0045087 // innate immune response /// GO:0005886 // plasma membrane /// GO:0038096 // Fc-gamma receptor signaling pathway involved in phagocytosis /// GO:0006958 // complement activation /// classical pathway /// GO:0005576 // extracellular region /// GO:0038095 // Fc-epsilon receptor signaling pathway	19.12	0.03	0	0	0	0	0	2.51	1.96	3	1.29	1.35	0.87	0.79	1.53	3.46	2.98	1.97
CIGSSA_051641_1	gima4_human ame: full=gtpase imap family member 4 ame: full=immunity-associated nucleotide 1 protein short=ian-1 short=hian1 ame: full=immunity-associated protein 4	GO:0005525 // GTP binding /// GO:0042803 // protein homodimerization activity /// GO:0030098 // lymphocyte differentiation /// GO:0048519 // negative regulation of biological process /// GO:0005829 // cytosol /// GO:0002684 // positive regulation of immune system process /// GO:0005811 // lipid particle /// GO:0050794 // regulation of cellular process /// GO:0003924 // GTPase activity /// GO:0006…	17.36	6e-05	0.04	0.12	1.49	2.18	0.96	12.47	16.46	30.3	25.82	0.16	10.03	9.78	13.34	13.15	1.2	13.27
CIGSSA_089799_1	gima7_human ame: full=gtpase imap family member 7 ame: full=immunity-associated nucleotide 7 protein short=ian-7	GO:0044446 // intracellular organelle part /// GO:0031090 // organelle membrane /// GO:0002717 // positive regulation of natural killer cell mediated immunity /// GO:0030098 // lymphocyte differentiation /// GO:0042592 // homeostatic process /// GO:0007005 // mitochondrion organization /// GO:0045582 // positive regulation of T cell differentiation /// GO:0000166 // nucleotide binding /// GO:0005…	14.71	0.000885	1.94	1.73	0	0	0.92	2.44	12.95	0	20.85	14.79	6.34	0.96	28.74	4.81	9.68	10.16
CIGSSA_093863_1	hvc3_hetfr ame: full=ig heavy chain c region ame: full=clone 6121	GO:0006955 // immune response	14.08	1.46e-05	0.81	1.08	0	0	0.47	4.06	3.69	14.34	1.74	4.1	10.99	6.37	5.02	3	3.02	5.63
CIGSSA_050945_1	ccl4_pig ame: full=c-c motif chemokine 4 ame: full=macrophage inflammatory protein 1-beta short=mip-1-beta ame: full=small-inducible cytokine a4 flags: precursor	GO:0006954 // inflammatory response /// GO:0001775 // cell activation /// GO:0031726 // CCR1 chemokine receptor binding /// GO:0009636 // response to toxic substance /// GO:2000026 // regulation of multicellular organismal development /// GO:0004672 // protein kinase activity /// GO:0008284 // positive regulation of cell proliferation /// GO:0006955 // immune response /// GO:0071345 // cellular r…	13.86	0.000223	0.36	0.32	0	0.29	0.25	1.83	2.82	4.23	0.78	4.94	5.55	2.87	7.31	3.61	2.42	3.64
CIGSSA_002046_1	hv101_human ame: full=ig heavy chain v-i region eu	GO:0002253 // activation of immune response /// GO:0044699 // single-organism process /// GO:0002252 // immune effector process /// GO:0006955 // immune response	13.75	7.04e-09	0	2.63	1.36	0	1	18.53	4.14	12.07	9.49	7.48	1.6	7.26	19.71	10.95	13.46	10.47
CIGSSA_072865_1	kv14_rabit ame: full=ig kappa chain v region k16-167	GO:0002768 // immune response-regulating cell surface receptor signaling pathway /// GO:0002253 // activation of immune response /// GO:0006955 // immune response /// GO:0002252 // immune effector process	13.53	0.01	0	0	0	0.42	0.1	2.61	2.92	3.19	1.67	1.32	0.56	4.6	3.47	2.57	0	2.29
CIGSSA_086004_1	c1qt3_mouse ame: full=complement c1q tumor necrosis factor-related protein 3 ame: full=collagenous repeat-containing sequence 26 kda protein short=cors26 ame: full=secretory protein cors26 flags: precursor	GO:0050728 // negative regulation of inflammatory response /// GO:1900165 // negative regulation of interleukin-6 secretion /// GO:0070206 // protein trimerization /// GO:0045721 // negative regulation of gluconeogenesis /// GO:0070374 // positive regulation of ERK1 and ERK2 cascade /// GO:0035356 // cellular triglyceride homeostasis /// GO:0010629 // negative regulation of gene expression /// GO…	13.41	9.11e-05	11.76	720.76	184.9	62.95	245.09	1168.95	1735.62	2997.84	1705.62	2767.22	2439.59	2186.28	822.92	923.83	2206.32	1895.42
CIGSSA_072862_1	tva3_mouse ame: full=t-cell receptor alpha chain v region ctl-f3 flags: precursor	GO:0002253 // activation of immune response /// GO:0044699 // single-organism process /// GO:0002252 // immune effector process /// GO:0006955 // immune response	13.31	4.59e-05	0	1.33	0	0	0.33	3.76	0	5.1	6.42	2.53	4.88	5.9	7.14	5.55	1.24	4.25
CIGSSA_058715_1	gima4_mouse ame: full=gtpase imap family member 4 ame: full=immunity-associated nucleotide 1 protein short=ian-1 ame: full=immunity-associated protein 4	GO:0048519 // negative regulation of biological process /// GO:0065008 // regulation of biological quality /// GO:0005525 // GTP binding /// GO:0051239 // regulation of multicellular organismal process /// GO:0005730 // nucleolus /// GO:0005829 // cytosol /// GO:0005741 // mitochondrial outer membrane /// GO:0033955 // mitochondrial DNA inheritance /// GO:0050794 // regulation of cellular process…	13.09	0.00128	0	0	6.35	6.82	3.29	27.59	50.97	78.44	64.77	0.25	24.35	24.43	29.22	29.6	2.35	33.2
CIGSSA_004098_1	clm7_human ame: full=cmrf35-like molecule 7 short=clm-7 ame: full=cd300 antigen-like family member b ame: full=cmrf35-a2 ame: full=immune receptor expressed on myeloid cells 3 short=irem-3 ame: full=leukocyte mono-ig-like receptor 5 ame: full=triggering receptor expressed on myeloid cells 5 short=trem-5 ame: cd_antigen=cd300b flags: precursor	GO:0006955 // immune response /// GO:0005886 // plasma membrane /// GO:0006952 // defense response	12.71	0.01	0.47	0	0	0	0.12	2.99	3.34	1.95	0.51	0.8	1.55	5.15	2.27	1.77	2.37	2.27
CIGSSA_114560_1	nod1_mouse ame: full=nucleotide-binding oligomerization domain-containing protein 1 ame: full=caspase recruitment domain-containing protein 4	GO:0009986 // cell surface /// GO:0032755 // positive regulation of interleukin-6 production /// GO:0046645 // positive regulation of gamma-delta T cell activation /// GO:0035419 // activation of MAPK activity involved in innate immune response /// GO:0006954 // inflammatory response /// GO:0002830 // positive regulation of type 2 immune response /// GO:0042803 // protein homodimerization activit…	12	3.67e-06	1.7	0.18	0.84	0.31	0.76	6.42	6.39	5.27	6.75	4.04	2.49	2.13	22.75	9.72	7.72	7.37
CIGSSA_044836_1	clc4m_hylsy ame: full=c-type lectin domain family 4 member m ame: full=cd209 antigen-like protein 1 ame: cd_antigen=cd299	GO:0044763 // single-organism cellular process /// GO:0004872 // receptor activity /// GO:0050715 // positive regulation of cytokine secretion /// GO:0006955 // immune response /// GO:0005515 // protein binding /// GO:0016032 // viral process	11.64	0.00167	1.91	0.43	0.73	0.38	0.87	8.53	12.45	5.29	1.72	12.03	0.09	1.02	23.72	12.56	2.59	8
CIGSSA_051639_1	gima8_mouse ame: full=gtpase imap family member 8 short=mgimap8 ame: full=immune-associated nucleotide-binding protein 9 short=ian-9 ame: full=immunity-associated protein 8	GO:0005525 // GTP binding /// GO:0042803 // protein homodimerization activity /// GO:0005829 // cytosol /// GO:0050863 // regulation of T cell activation /// GO:0044707 // single-multicellular organism process /// GO:0005811 // lipid particle /// GO:0050778 // positive regulation of immune response /// GO:0002376 // immune system process /// GO:0048523 // negative regulation of cellular process /…	10.85	0.01	0.25	0.23	11.28	7.69	4.86	38.9	43.81	87.94	75.81	0.22	31.87	30.69	54.62	44.92	0.26	40.91
CIGSSA_017319_1	tnf14_human ame: full=tumor necrosis factor ligand superfamily member 14 ame: full=herpes virus entry mediator ligand short=hvem-l short=herpesvirus entry mediator ligand ame: cd_antigen=cd258 contains: ame: full=tumor necrosis factor ligand superfamily member membrane form contains: ame: full=tumor necrosis factor ligand superfamily member soluble form	GO:0051093 // negative regulation of developmental process /// GO:0043231 // intracellular membrane-bounded organelle /// GO:0009887 // organ morphogenesis /// GO:0001934 // positive regulation of protein phosphorylation /// GO:0043085 // positive regulation of catalytic activity /// GO:0042346 // positive regulation of NF-kappaB import into nucleus /// GO:0051240 // positive regulation of multic…	10.76	3.9e-07	0	3.26	0	0	0.82	7.59	5.01	7.12	9.03	5.42	2.39	4.69	8.91	11.78	6.38	6.83
CIGSSA_038024_1	igkc_mouse ame: full=ig kappa chain c region	GO:0044763 // single-organism cellular process /// GO:0002253 // activation of immune response /// GO:0006955 // immune response /// GO:0002252 // immune effector process	10.74	0.000868	0.91	0.81	1.95	0.24	0.98	0.38	10.02	11.82	3.26	3.08	16.51	8.68	16.82	0	9.33	7.99
CIGSSA_058852_1	c1qa_pig ame: full=complement c1q subcomponent subunit a flags: precursor	GO:0006956 // complement activation /// GO:0002762 // negative regulation of myeloid leukocyte differentiation /// GO:0005515 // protein binding /// GO:0005576 // extracellular region	10.37	5.43e-09	0.39	3.63	1.01	0.44	1.37	7.38	9.18	12.83	6.39	8.75	2.05	7.18	17.73	16.68	15.94	10.41
CIGSSA_029629_1	clc4e_rat ame: full=c-type lectin domain family 4 member e ame: full=c-type lectin superfamily member 9 ame: full=macrophage-inducible c-type lectin	GO:0004872 // receptor activity /// GO:0050715 // positive regulation of cytokine secretion /// GO:0009986 // cell surface /// GO:0005515 // protein binding /// GO:0016020 // membrane /// GO:0042806 // fucose binding /// GO:0005537 // mannose binding /// GO:0006955 // immune response	10.04	0.000112	18.06	886.45	316.74	165.04	346.57	1874.96	1399.47	2538.18	1944.31	3320.52	2595.4	3011.12	1107.4	1149.19	1838.39	2077.89
CIGSSA_106608_1	hmr1_ponab ame: full=major histocompatibility complex class i-related gene protein ame: full=mhc class i-related gene protein flags: precursor	GO:0002376 // immune system process /// GO:0044464 // cell part	9.85	6.35e-07	1.57	0	1.45	0.42	0.86	8.59	4.8	6.1	10.73	4.45	7.43	3.63	5.02	7.81	6.99	6.55
CIGSSA_024949_1	dock2_human ame: full=dedicator of cytokinesis protein 2	GO:0007411 // axon guidance /// GO:0002277 // myeloid dendritic cell activation involved in immune response /// GO:0032855 // positive regulation of Rac GTPase activity /// GO:0016020 // membrane /// GO:0030165 // PDZ domain binding /// GO:0035022 // positive regulation of Rac protein signal transduction /// GO:0050766 // positive regulation of phagocytosis /// GO:0030971 // receptor tyrosine kin…	9.78	0.00948	0.11	0.51	0	0.28	0.23	1.87	2.74	2.51	1.23	2.82	1.25	1.81	4.27	3.41	2.19	2.41
CIGSSA_085305_1	ccl4_macmu ame: full=c-c motif chemokine 4 ame: full=macrophage inflammatory protein 1-beta short=mip-1-beta ame: full=small-inducible cytokine a4 flags: precursor	GO:0006954 // inflammatory response /// GO:0051704 // multi-organism process /// GO:0001775 // cell activation /// GO:2000026 // regulation of multicellular organismal development /// GO:0004672 // protein kinase activity /// GO:0042379 // chemokine receptor binding /// GO:0008284 // positive regulation of cell proliferation /// GO:0006955 // immune response /// GO:0071345 // cellular response to…	9.2	0.01	0	0	0.92	0	0.23	0.63	3.15	4.43	1.61	2.53	2.17	1.48	4.77	0	2.07	2.28
CIGSSA_067043_1	lbp_bovin ame: full=lipopolysaccharide-binding protein short=lbp flags: precursor	GO:0005515 // protein binding /// GO:0032675 // regulation of interleukin-6 production /// GO:0009893 // positive regulation of metabolic process /// GO:0097367 // carbohydrate derivative binding /// GO:0006869 // lipid transport /// GO:0001818 // negative regulation of cytokine production /// GO:0006955 // immune response /// GO:0043030 // regulation of macrophage activation /// GO:0044464 // ce…	9.2	2.26e-12	1.04	2.78	2.79	1.35	1.99	15.38	11.4	13.65	7.13	11.44	6.61	11.9	19.09	15.54	17.8	12.99
CIGSSA_075071_1	ha1f_chick ame: full=class i histocompatibility f10 alpha chain ame: full=b-f histocompatibility f10 antigen ame: full=b-f-beta-iv ame: full=b12 flags: precursor	GO:0050829 // defense response to Gram-negative bacterium /// GO:0043231 // intracellular membrane-bounded organelle /// GO:0002367 // cytokine production involved in immune response /// GO:0032611 // interleukin-1 beta production /// GO:0044444 // cytoplasmic part /// GO:0032620 // interleukin-17 production	9.01	7.58e-14	4.87	5.19	4.15	2.36	4.14	24.41	28.01	25.73	21.08	18.62	26.04	18.68	59.46	15.01	18.7	25.57
CIGSSA_033576_1	nlrc3_human ame: full=protein nlrc3 ame: full=card15-like protein ame: full=caterpiller protein short= ame: full=nucleotide-binding oligomerization domain protein 3	GO:0050706 // regulation of interleukin-1 beta secretion /// GO:0050728 // negative regulation of inflammatory response /// GO:0050711 // negative regulation of interleukin-1 secretion /// GO:0006955 // immune response /// GO:0050776 // regulation of immune response /// GO:0010243 // response to organonitrogen compound /// GO:0043234 // protein complex /// GO:0006952 // defense response /// GO:00…	8.96	0.000118	0	2.1	2.17	0	1.07	8.89	9.46	5.52	2.89	7.98	0.37	2.66	13.19	18.35	3.92	7.32
CIGSSA_109332_1	bpi_human ame: full=bactericidal permeability-increasing protein short=bpi ame: full=cap 57 flags: precursor	GO:0005515 // protein binding /// GO:0016020 // membrane /// GO:0032760 // positive regulation of tumor necrosis factor production /// GO:0009893 // positive regulation of metabolic process /// GO:0050829 // defense response to Gram-negative bacterium /// GO:0032490 // detection of molecule of bacterial origin /// GO:0015920 // lipopolysaccharide transport /// GO:0070891 // lipoteichoic acid bind…	8.52	1.84e-10	0.73	2.8	2.02	2.01	1.89	10.52	10.72	12.71	11.8	10.27	3.07	8.35	16.99	13.99	16.42	11.49
CIGSSA_050042_1	xcr1_human ame: full=chemokine xc receptor 1 ame: full=g-protein coupled receptor 5 ame: full=lymphotactin receptor ame: full=xc chemokine receptor 1	GO:2000327 // positive regulation of ligand-dependent nuclear receptor transcription coactivator activity /// GO:0030014 // CCR4-NOT complex /// GO:0019233 // sensory perception of pain /// GO:0042535 // positive regulation of tumor necrosis factor biosynthetic process /// GO:0043928 // exonucleolytic nuclear-transcribed mRNA catabolic process involved in deadenylation-dependent decay /// GO:0051…	8.51	0.000213	0	1.63	0.42	0	0.51	2.3	2.24	6.55	4.9	1.93	2.48	2.7	6.98	4.52	2.28	3.69
CIGSSA_039077_1	kv404_human ame: full=ig kappa chain v-iv region b17 flags: precursor	GO:0045087 // innate immune response /// GO:0005886 // plasma membrane /// GO:0038096 // Fc-gamma receptor signaling pathway involved in phagocytosis /// GO:0006958 // complement activation /// classical pathway /// GO:0005576 // extracellular region /// GO:0038095 // Fc-epsilon receptor signaling pathway	8.5	0.00998	0	0	1.13	0	0.28	1.03	4.31	4.47	3.07	1.04	0.44	0.4	4.3	1.52	3.4	2.4
CIGSSA_018076_1	clm8_human ame: full=cmrf35-like molecule 8 short=clm-8 ame: full=cd300 antigen-like family member a ame: full=cmrf-35-h9 short=cmrf35-h9 ame: full=cmrf35-h ame: full=irc1 irc2 ame: full=immunoglobulin superfamily member 12 short= 12 ame: full=inhibitory receptor protein 60 short=irp60 ame: full=nk inhibitory receptor ame: cd_antigen=cd300a flags: precursor	GO:0044763 // single-organism cellular process /// GO:0044459 // plasma membrane part /// GO:0002376 // immune system process	8.37	0.00501	0	0.55	0.85	0	0.35	7.76	1.73	3.16	1.33	4.18	0	2.13	0.59	3.06	3.33	2.73
CIGSSA_029115_1	tlr6_bovin ame: full=toll-like receptor 6 ame: cd_antigen=cd286 flags: precursor	GO:0043123 // positive regulation of I-kappaB kinase/NF-kappaB cascade /// GO:0071726 // cellular response to diacyl bacterial lipopeptide /// GO:0043507 // positive regulation of JUN kinase activity /// GO:0006955 // immune response /// GO:0048519 // negative regulation of biological process /// GO:1901700 // response to oxygen-containing compound /// GO:0042498 // diacyl lipopeptide binding ///…	8.14	0.04	0	0.85	0	0	0.21	1.65	1.84	3.26	1.54	2.02	0.39	1.06	4.1	1.03	2.28	1.92
CIGSSA_106750_1	marco_mouse ame: full=macrophage receptor marco ame: full=macrophage receptor with collagenous structure	GO:0005044 // scavenger receptor activity /// GO:0042953 // lipoprotein transport /// GO:0043277 // apoptotic cell clearance /// GO:0002221 // pattern recognition receptor signaling pathway /// GO:0016043 // cellular component organization /// GO:0005604 // basement membrane /// GO:0030301 // cholesterol transport /// GO:0030670 // phagocytic vesicle membrane /// GO:0016491 // oxidoreductase acti…	8.09	1.73e-10	1.83	7.26	2.94	1.02	3.26	15.45	17.15	24.9	13.63	21.82	4.43	12.98	20.74	20.06	28.18	17.94
CIGSSA_045444_1	dock2_human ame: full=dedicator of cytokinesis protein 2	GO:0007411 // axon guidance /// GO:0002277 // myeloid dendritic cell activation involved in immune response /// GO:0032855 // positive regulation of Rac GTPase activity /// GO:0016020 // membrane /// GO:0030165 // PDZ domain binding /// GO:0035022 // positive regulation of Rac protein signal transduction /// GO:0050766 // positive regulation of phagocytosis /// GO:0030971 // receptor tyrosine kin…	7.79	1.92e-05	0	2.2	2.27	0	1.12	3.1	5.77	9.53	4.41	2.78	3.57	4.05	7.84	15.25	8.87	6.52
CIGSSA_088912_1	kv5a2_mouse ame: full=ig kappa chain v-v region mopc 21 flags: precursor	GO:0003823 // antigen binding /// GO:0045087 // innate immune response /// GO:0005886 // plasma membrane /// GO:0038096 // Fc-gamma receptor signaling pathway involved in phagocytosis /// GO:0006958 // complement activation /// classical pathway /// GO:0005576 // extracellular region /// GO:0038095 // Fc-epsilon receptor signaling pathway	7.7	0.00807	0.49	0	0	1.39	0.47	3.74	4.52	4.9	2.13	0.84	2.69	1.47	5.91	1.53	3.5	3.12
CIGSSA_102906_1	fcgr1_mouse ame: full=high affinity immunoglobulin gamma fc receptor i short= fc receptor i ame: full=fc-gamma ri short= ame: cd_antigen=cd64 flags: precursor	GO:0007166 // cell surface receptor signaling pathway /// GO:0019882 // antigen processing and presentation /// GO:0005515 // protein binding /// GO:0016020 // membrane /// GO:0050778 // positive regulation of immune response /// GO:0006955 // immune response /// GO:0005737 // cytoplasm /// GO:0044765 // single-organism transport /// GO:0006897 // endocytosis /// GO:0006952 // defense response	7.42	5.28e-11	1.07	6.69	2.56	0.52	2.71	12.93	13.24	18.73	8.51	14.87	8.16	12.25	20.47	10.35	18.87	13.84
CIGSSA_023657_1	clc4c_human ame: full=c-type lectin domain family 4 member c ame: full=blood dendritic cell antigen 2 short=bdca-2 ame: full=c-type lectin superfamily member 7 ame: full=dendritic lectin ame: cd_antigen=cd303	GO:0005515 // protein binding /// GO:0006955 // immune response	7.36	0.03	0.56	0.25	0.09	0.23	0.28	2.13	1.32	2.7	0.61	0.88	1.54	2.04	4.14	2.92	2.35	2.06
CIGSSA_058149_1	il1b_oncmy ame: full=interleukin-1 beta flags: precursor	GO:0010605 // negative regulation of macromolecule metabolic process /// GO:0051051 // negative regulation of transport /// GO:0001934 // positive regulation of protein phosphorylation /// GO:0043085 // positive regulation of catalytic activity /// GO:0042108 // positive regulation of cytokine biosynthetic process /// GO:1901700 // response to oxygen-containing compound /// GO:0019216 // regulati…	7.34	0.00616	0	1.54	0.16	0.42	0.53	2.18	1.58	2.25	3.53	2.49	2.07	2.22	4.96	5.36	5.9	3.25
CIGSSA_122105_1	hmr1_mouse ame: full=major histocompatibility complex class i-related gene protein short=mhc class i-related gene protein ame: full=class i histocompatibility antigen-like protein flags: precursor	GO:0001916 // positive regulation of T cell mediated cytotoxicity /// GO:0042590 // antigen processing and presentation of exogenous peptide antigen via MHC class I /// GO:0002485 // antigen processing and presentation of endogenous peptide antigen via MHC class I via ER pathway /// TAP-dependent /// GO:0005515 // protein binding /// GO:0032611 // interleukin-1 beta production /// GO:0050829 // d…	6.68	1.56e-07	4.51	3.6	5.63	3.44	4.29	23.44	36.89	19.73	12.76	12.31	8.75	12.13	31.27	7.93	34.09	19.93
CIGSSA_097422_1	il21r_human ame: full=interleukin-21 receptor short=il-21 receptor short=il-21r ame: full=novel interleukin receptor ame: cd_antigen=cd360 flags: precursor	GO:0016020 // membrane /// GO:0007165 // signal transduction /// GO:0002376 // immune system process /// GO:0004888 // transmembrane signaling receptor activity	6.45	0.04	0.7	0.09	0.56	0.48	0.46	3.29	2.9	2.68	1.84	2.3	0.88	1.89	2.69	4.61	2.34	2.54
CIGSSA_058726_1	gima4_human ame: full=gtpase imap family member 4 ame: full=immunity-associated nucleotide 1 protein short=ian-1 short=hian1 ame: full=immunity-associated protein 4	GO:0005525 // GTP binding /// GO:0005829 // cytosol /// GO:0050863 // regulation of T cell activation /// GO:0044707 // single-multicellular organism process /// GO:0050778 // positive regulation of immune response /// GO:0005515 // protein binding /// GO:0002376 // immune system process /// GO:0048523 // negative regulation of cellular process /// GO:0048522 // positive regulation of cellular pr…	5.74	0.00986	2.28	2.26	16.43	19.46	10.1	33.82	44.56	103.53	79.98	1.8	30.31	30.04	39	46.36	25.94	43.53
CIGSSA_045606_1	lcp2_mouse ame: full=lymphocyte cytosolic protein 2 ame: full=sh2 domain-containing leukocyte protein of 76 kda ame: full=slp-76 tyrosine phosphoprotein short=slp76	GO:0038095 // Fc-epsilon receptor signaling pathway /// GO:0005829 // cytosol /// GO:0030168 // platelet activation /// GO:0035556 // intracellular signal transduction /// GO:0045576 // mast cell activation /// GO:0005070 // SH3/SH2 adaptor activity /// GO:0045087 // innate immune response /// GO:0007169 // transmembrane receptor protein tyrosine kinase signaling pathway /// GO:0050663 // cytokin…	5.71	0.02	0.52	0.85	0.4	0.55	0.58	1.52	3.1	2.95	2.32	2.2	1.69	2.05	3.22	3.64	4.24	2.69
CIGSSA_093277_1	chia_human ame: full=acidic mammalian chitinase short=amcase ame: full=lung-specific protein tsa1902 flags: precursor	GO:0030246 // carbohydrate binding /// GO:0030324 // lung development /// GO:0003796 // lysozyme activity /// GO:0009620 // response to fungus /// GO:0070374 // positive regulation of ERK1 and ERK2 cascade /// GO:0016023 // cytoplasmic membrane-bounded vesicle /// GO:0071356 // cellular response to tumor necrosis factor /// GO:0009612 // response to mechanical stimulus /// GO:0006037 // cell wall…	5.31	1e-13	17.38	12.39	13.86	19.67	15.82	87.67	36.99	47.53	50.3	37.18	39.39	45.14	91.6	93.72	48.9	57.84
CIGSSA_120514_1	otu7a_mouse ame: full=otu domain-containing protein 7a ame: full=zinc finger protein cezanne 2	GO:0016874 // ligase activity /// GO:0071108 // protein K48-linked deubiquitination /// GO:2000347 // positive regulation of hepatocyte proliferation /// GO:0009894 // regulation of catabolic process /// GO:0002697 // regulation of immune effector process /// GO:0032691 // negative regulation of interleukin-1 beta production /// GO:0002520 // immune system development /// GO:0032720 // negative r…	5.27	0.00469	0.65	1.43	0.42	0.75	0.81	4.73	4.47	4.36	3.4	2.33	2.1	2.94	3.43	2.39	2.72	3.29
CIGSSA_038596_1	perf_mouse ame: full=perforin-1 short=p1 ame: full=cytolysin ame: full=lymphocyte pore-forming protein flags: precursor	GO:0019835 // cytolysis /// GO:0005515 // protein binding /// GO:0016023 // cytoplasmic membrane-bounded vesicle /// GO:0045471 // response to ethanol /// GO:0050778 // positive regulation of immune response /// GO:0051607 // defense response to virus /// GO:0005615 // extracellular space /// GO:0005509 // calcium ion binding /// GO:0016021 // integral to membrane /// GO:0006915 // apoptotic proc…	5.19	0.00681	3.14	0.63	0	0	0.94	2.46	4.51	4.25	3.84	3.38	2.92	2.84	5.15	2.77	4.63	3.68
CIGSSA_058655_1	hg2a_mouse ame: full=h-2 class ii histocompatibility antigen gamma chain ame: full=ia antigen-associated invariant chain short=ii ame: full=mhc class ii-associated invariant chain ame: cd_antigen=cd74	GO:0035693 // NOS2-CD74 complex /// GO:0006461 // protein complex assembly /// GO:0002830 // positive regulation of type 2 immune response /// GO:0048146 // positive regulation of fibroblast proliferation /// GO:0005771 // multivesicular body /// GO:0050998 // nitric-oxide synthase binding /// GO:0035718 // macrophage migration inhibitory factor binding /// GO:0005764 // lysosome /// GO:0002906 /…	5.14	8.32e-20	23.1	28.13	26.44	21.25	24.73	91.84	85.46	97.65	70.32	72.17	42.87	63.45	131.66	83.86	116.01	85.53
CIGSSA_119506_1	hmr1_pantr ame: full=major histocompatibility complex class i-related gene protein ame: full=mhc class i-related gene protein flags: precursor	GO:0019882 // antigen processing and presentation /// GO:0044699 // single-organism process /// GO:0043231 // intracellular membrane-bounded organelle /// GO:0006955 // immune response /// GO:0051239 // regulation of multicellular organismal process /// GO:0031090 // organelle membrane /// GO:0050794 // regulation of cellular process /// GO:0044446 // intracellular organelle part /// GO:0009987 /…	5.08	2.28e-11	12.67	10.86	9.1	8.54	10.29	43.37	45.07	33.26	34.33	19.97	36.02	35.01	12.96	44.92	42.46	34.74
CIGSSA_069097_1	chia_rat ame: full=acidic mammalian chitinase short=amcase flags: precursor	GO:0001934 // positive regulation of protein phosphorylation /// GO:0030246 // carbohydrate binding /// GO:0003796 // lysozyme activity /// GO:0009620 // response to fungus /// GO:0071347 // cellular response to interleukin-1 /// GO:0016023 // cytoplasmic membrane-bounded vesicle /// GO:0071356 // cellular response to tumor necrosis factor /// GO:0006037 // cell wall chitin metabolic process /// …	4.98	9.43e-26	4288.04	2715.87	3837.97	3555.94	3599.45	13313.3	13810.9	12774.2	16709.7	8448.87	10507.3	9392.7	14390.5	11948.4	10519.5	12181.5
CIGSSA_045485_1	hg2a_human ame: full=hla class ii histocompatibility antigen gamma chain ame: full=hla-dr antigens-associated invariant chain ame: full=ia antigen-associated invariant chain short=ii ame: full=p33 ame: cd_antigen=cd74	GO:0009986 // cell surface /// GO:0045061 // thymic T cell selection /// GO:0032879 // regulation of localization /// GO:0005764 // lysosome /// GO:0008284 // positive regulation of cell proliferation /// GO:0071704 // organic substance metabolic process /// GO:0006955 // immune response /// GO:0005783 // endoplasmic reticulum /// GO:0044238 // primary metabolic process /// GO:0043234 // protein …	4.84	8.77e-20	13.84	23.54	16.19	11.76	16.33	49.69	53.79	63.6	44.2	44.5	30.41	41.38	79.87	52.68	65.87	52.6
CIGSSA_046177_1	itae_mouse ame: full=integrin alpha-e ame: full=integrin alpha m290 ame: cd_antigen=cd103 contains: ame: full=integrin alpha-e light chain contains: ame: full=integrin alpha-e heavy chain flags: precursor	GO:0005515 // protein binding /// GO:0097367 // carbohydrate derivative binding /// GO:0016337 // cell-cell adhesion /// GO:0044707 // single-multicellular organism process /// GO:0050900 // leukocyte migration /// GO:0043167 // ion binding /// GO:0009986 // cell surface /// GO:0042110 // T cell activation /// GO:0007165 // signal transduction /// GO:0048522 // positive regulation of cellular pro…	4.8	8.36e-10	4.15	8.57	5.49	3.14	5.34	13.68	17.61	15.32	14.91	13.63	7.4	12.48	29.06	28.66	21.56	17.43
CIGSSA_027956_1	cats_saibb ame: full=cathepsin s flags: precursor	GO:0004197 // cysteine-type endopeptidase activity /// GO:0005515 // protein binding /// GO:0001656 // metanephros development /// GO:0022617 // extracellular matrix disassembly /// GO:0016020 // membrane /// GO:0045453 // bone resorption /// GO:0002480 // antigen processing and presentation of exogenous peptide antigen via MHC class I /// TAP-independent /// GO:0005576 // extracellular region //…	4.69	6.55e-10	6.37	8.53	14.04	8.77	9.43	21.34	26.32	36.64	27.4	27.49	13.01	19.65	48.21	41.05	42.87	30.4
CIGSSA_122107_1	ha1f_chick ame: full=class i histocompatibility f10 alpha chain ame: full=b-f histocompatibility f10 antigen ame: full=b-f-beta-iv ame: full=b12 flags: precursor	GO:0050829 // defense response to Gram-negative bacterium /// GO:0002367 // cytokine production involved in immune response /// GO:0005739 // mitochondrion /// GO:0032611 // interleukin-1 beta production /// GO:0032620 // interleukin-17 production /// GO:0016020 // membrane /// GO:0005783 // endoplasmic reticulum	4.67	7.56e-08	37.95	12.63	26.53	18.9	24	47.48	72.14	37.76	67.5	42.88	94.38	49.7	175.29	94.82	92.41	77.44
CIGSSA_038573_1	fcerg_mouse ame: full=high affinity immunoglobulin epsilon receptor subunit gamma ame: full=fc receptor gamma-chain short= gamma ame: full=fc-epsilon ri-gamma ame: full= fc receptor subunit gamma short= gamma flags: precursor	GO:0045121 // membrane raft /// GO:0042590 // antigen processing and presentation of exogenous peptide antigen via MHC class I /// GO:0030593 // neutrophil chemotaxis /// GO:0032765 // positive regulation of mast cell cytokine production /// GO:0010543 // regulation of platelet activation /// GO:0032760 // positive regulation of tumor necrosis factor production /// GO:0002283 // neutrophil activa…	4.66	6e-05	2	4.26	1.42	1.36	2.26	5.43	7.37	7.9	5.97	5.36	4.2	7.76	10.46	9.55	9.36	7.33
CIGSSA_002849_1	samp_pig ame: full=serum amyloid p-component short=sap flags: precursor	GO:0043178 // alcohol binding /// GO:0010745 // negative regulation of macrophage derived foam cell differentiation /// GO:0042221 // response to chemical stimulus /// GO:0005515 // protein binding /// GO:0044699 // single-organism process /// GO:0005615 // extracellular space /// GO:0044464 // cell part /// GO:0030169 // low-density lipoprotein particle binding /// GO:0002252 // immune effector …	4.65	0.00412	5.45	6.09	5.9	5.31	5.69	55.97	3.34	4.57	13.42	13.26	13.14	13.07	9.23	29.91	25.97	18.19
CIGSSA_052204_1	cfah_bovin ame: full=complement factor h ame: full=h factor 1 flags: precursor	GO:0006956 // complement activation /// GO:0001851 // complement component C3b binding /// GO:0009986 // cell surface /// GO:0044425 // membrane part /// GO:0030449 // regulation of complement activation /// GO:0008201 // heparin binding /// GO:0005886 // plasma membrane	4.64	0.02	0.91	1.43	1.47	1.03	1.21	11.2	1.87	1.75	3.21	4.11	2.55	2.94	3.57	5.09	4.61	4.09
CIGSSA_089662_1	defi6_danre ame: full=differentially expressed in fdcp 6 homolog	GO:0032956 // regulation of actin cytoskeleton organization /// GO:0060027 // convergent extension involved in gastrulation /// GO:0031252 // cell leading edge /// GO:0051495 // positive regulation of cytoskeleton organization /// GO:0005543 // phospholipid binding /// GO:0044087 // regulation of cellular component biogenesis /// GO:0042074 // cell migration involved in gastrulation /// GO:004299…	4.49	0.000707	1.72	1.54	2.32	2.42	2	7.73	7.39	6.97	4.56	4.27	4.08	4	7.29	11.35	5.52	6.32
CIGSSA_027859_1	co3_oncmy ame: full=complement c3 contains: ame: full=complement c3 beta chain contains: ame: full=complement c3 alpha chain contains: ame: full=c3a anaphylatoxin contains: ame: full=complement c3b alpha chain contains: ame: full=complement c3c alpha chain fragment 1 contains: ame: full=complement c3dg fragment contains: ame: full=complement c3g fragment contains: ame: full=complement c3d fragmen…	GO:0006957 // complement activation /// alternative pathway /// GO:0010951 // negative regulation of endopeptidase activity /// GO:0031323 // regulation of cellular metabolic process /// GO:0051050 // positive regulation of transport /// GO:0005615 // extracellular space /// GO:0048522 // positive regulation of cellular process /// GO:0006954 // inflammatory response /// GO:0006958 // complement …	4.35	0.05	0.64	0.19	1.58	1.21	0.91	7.3	1.06	1.03	2.77	1.82	3.04	2.12	1.23	4.52	4.82	2.97
CIGSSA_089940_1	cd28_bovin ame: full=t-cell-specific surface glycoprotein cd28 ame: cd_antigen=cd28 flags: precursor	GO:0080090 // regulation of primary metabolic process /// GO:0007166 // cell surface receptor signaling pathway /// GO:0005515 // protein binding /// GO:0010557 // positive regulation of macromolecule biosynthetic process /// GO:0031328 // positive regulation of cellular biosynthetic process /// GO:0044707 // single-multicellular organism process /// GO:0050776 // regulation of immune response //…	4.19	0.03	1.58	0.59	1.39	0.42	0.99	2.07	4.62	3.55	2.75	2.34	2.43	2.01	6.22	2.36	2.57	3.09
CIGSSA_012905_1	cats_canfa ame: full=cathepsin s flags: precursor	GO:0004197 // cysteine-type endopeptidase activity /// GO:0005515 // protein binding /// GO:0001656 // metanephros development /// GO:0022617 // extracellular matrix disassembly /// GO:0016020 // membrane /// GO:0045453 // bone resorption /// GO:0002480 // antigen processing and presentation of exogenous peptide antigen via MHC class I /// TAP-independent /// GO:0005576 // extracellular region //…	4.17	2.44e-17	16.24	16.83	19.41	16.81	17.32	46.07	42.93	56.68	41.74	42.14	29.99	36.96	74.19	55.48	59.74	48.59
CIGSSA_080640_1	nlrc3_human ame: full=protein nlrc3 ame: full=card15-like protein ame: full=caterpiller protein short= ame: full=nucleotide-binding oligomerization domain protein 3	GO:0050728 // negative regulation of inflammatory response /// GO:0006915 // apoptotic process /// GO:0006955 // immune response /// GO:0043085 // positive regulation of catalytic activity /// GO:0010243 // response to organonitrogen compound /// GO:0006952 // defense response /// GO:0007243 // intracellular protein kinase cascade /// GO:0043122 // regulation of I-kappaB kinase/NF-kappaB cascade …	4.06	0.02	1.44	1.69	0.96	1.03	1.28	3.15	5.13	3.66	3.82	2.85	3.66	2.71	3.68	4.34	4.57	3.76
CIGSSA_032356_1	ifi44_human ame: full=interferon-induced protein 44 short=p44 ame: full=microtubule-associated protein 44	GO:0005737 // cytoplasm /// GO:0002376 // immune system process /// GO:0009615 // response to virus	4.06	0.02	1.3	1.6	0.75	0.88	1.13	3.74	3.55	4.65	2.72	1.52	2.4	2.53	4.25	4.19	4.14	3.37
CIGSSA_012829_1	ccr5_bovin ame: full=c-c chemokine receptor type 5 short=c-c ckr-5 short=cc-ckr-5 short=ccr-5 short=ccr5 ame: cd_antigen=cd195	GO:0035715 // chemokine (C-C motif) ligand 2 binding /// GO:0007204 // elevation of cytosolic calcium ion concentration /// GO:0010574 // regulation of vascular endothelial growth factor production /// GO:0042803 // protein homodimerization activity /// GO:0016525 // negative regulation of angiogenesis /// GO:2000451 // positive regulation of CD8-positive /// alpha-beta T cell extravasation /// G…	3.95	0.0046	2.73	3.66	0.7	0.24	1.83	5.16	7.04	5.6	3.75	2.7	4.13	3.74	10.45	3.76	4.42	5.08
CIGSSA_029250_1	co3_oncmy ame: full=complement c3 contains: ame: full=complement c3 beta chain contains: ame: full=complement c3 alpha chain contains: ame: full=c3a anaphylatoxin contains: ame: full=complement c3b alpha chain contains: ame: full=complement c3c alpha chain fragment 1 contains: ame: full=complement c3dg fragment contains: ame: full=complement c3g fragment contains: ame: full=complement c3d fragmen…	GO:0001934 // positive regulation of protein phosphorylation /// GO:0007186 // G-protein coupled receptor signaling pathway /// GO:0006957 // complement activation /// alternative pathway /// GO:0010884 // positive regulation of lipid storage /// GO:0031715 // C5L2 anaphylatoxin chemotactic receptor binding /// GO:0010951 // negative regulation of endopeptidase activity /// GO:0050766 // positive…	3.84	0.00295	70.54	73.33	75.33	63.33	70.63	535.43	45.87	49.47	165.75	125.95	136.73	147.51	111.38	272.44	247.07	183.76
CIGSSA_105758_1	itb2_pig ame: full=integrin beta-2 ame: full=cell surface adhesion glycoproteins lfa-1 cr3 subunit beta ame: full=complement receptor c3 subunit beta ame: cd_antigen=cd18 flags: precursor	GO:0045121 // membrane raft /// GO:0030593 // neutrophil chemotaxis /// GO:0050730 // regulation of peptidyl-tyrosine phosphorylation /// GO:0019901 // protein kinase binding /// GO:0034142 // toll-like receptor 4 signaling pathway /// GO:0051171 // regulation of nitrogen compound metabolic process /// GO:0016021 // integral to membrane /// GO:0050798 // activated T cell proliferation /// GO:0045…	3.83	8.95e-08	4.87	6.31	5.48	5.22	5.47	13.72	14.96	14.99	12.23	10.15	9.48	12.93	19.53	18.8	14.69	14.15
CIGSSA_039188_1	c1ql2_human ame: full=complement c1q-like protein 2 ame: full=c1q and tumor necrosis factor-related protein 10 short=c1q tnf-related protein 10 flags: precursor	GO:0044763 // single-organism cellular process /// GO:0051224 // negative regulation of protein transport /// GO:0051047 // positive regulation of secretion /// GO:0006955 // immune response /// GO:0044707 // single-multicellular organism process /// GO:0005615 // extracellular space /// GO:0048878 // chemical homeostasis /// GO:0051259 // protein oligomerization /// GO:0042802 // identical prote…	3.81	1.09e-09	208.96	208.61	212.53	232.03	215.53	760.28	607.59	616.15	709.59	478.02	618.17	388.16	520.24	260.56	517.52	547.63
CIGSSA_052656_1	cath_pig ame: full=pro-cathepsin h contains: ame: full=cathepsin h mini chain contains: ame: full=cathepsin h contains: ame: full=cathepsin h heavy chain contains: ame: full=cathepsin h light chain flags: precursor	GO:0001913 // T cell mediated cytotoxicity /// GO:0070324 // thyroid hormone binding /// GO:0006915 // apoptotic process /// GO:0010035 // response to inorganic substance /// GO:0005764 // lysosome /// GO:0008284 // positive regulation of cell proliferation /// GO:0010813 // neuropeptide catabolic process /// GO:0001656 // metanephros development /// GO:0045766 // positive regulation of angiogene…	3.78	7.27e-26	97.58	68.73	102.31	96.45	91.27	214.21	297.39	217.59	256.29	161.29	203.54	194.6	299.96	263.58	248.61	235.71
CIGSSA_120087_1	irf8_chick ame: full=interferon regulatory factor 8 short=irf-8 ame: full=interferon consensus sequence-binding protein short=icsbp	GO:0042108 // positive regulation of cytokine biosynthetic process /// GO:0032735 // positive regulation of interleukin-12 production /// GO:0032729 // positive regulation of interferon-gamma production /// GO:0031981 // nuclear lumen /// GO:0002682 // regulation of immune system process /// GO:0043232 // intracellular non-membrane-bounded organelle /// GO:0005829 // cytosol /// GO:0060261 // pos…	3.77	0.000399	0.68	6.03	2.28	2.89	2.97	8.08	7.76	9.55	5.57	7.64	2.7	5.45	14.11	6.56	9.46	7.69
CIGSSA_080736_1	prop_mouse ame: full=properdin ame: full=complement factor p flags: precursor	GO:0009986 // cell surface /// GO:0006954 // inflammatory response /// GO:0051716 // cellular response to stimulus /// GO:0006915 // apoptotic process /// GO:0009888 // tissue development /// GO:0010557 // positive regulation of macromolecule biosynthetic process /// GO:0006955 // immune response /// GO:0050776 // regulation of immune response /// GO:0010595 // positive regulation of endothelial …	3.72	0.000151	3.39	4.03	3.12	3.13	3.42	8.28	8.23	10.32	5.52	11.49	10.97	10.95	4.72	5.09	10.42	8.6
CIGSSA_013759_1	tnf10_mouse ame: full=tumor necrosis factor ligand superfamily member 10 ame: full=tnf-related apoptosis-inducing ligand short=protein trail ame: cd_antigen=cd253	GO:0043065 // positive regulation of apoptotic process /// GO:0031410 // cytoplasmic vesicle /// GO:0032879 // regulation of localization /// GO:0042592 // homeostatic process /// GO:0009967 // positive regulation of signal transduction /// GO:0043122 // regulation of I-kappaB kinase/NF-kappaB cascade /// GO:0043231 // intracellular membrane-bounded organelle /// GO:2001233 // regulation of apopt…	3.69	0.00284	0.82	6.97	0.38	0.99	2.29	4.66	6.65	5.34	6.19	5.22	2.24	5.27	13.36	4.59	4.79	5.83
CIGSSA_022541_1	tlr3_bovin ame: full=toll-like receptor 3 ame: cd_antigen=cd283 flags: precursor	GO:0031410 // cytoplasmic vesicle /// GO:0009986 // cell surface /// GO:0032755 // positive regulation of interleukin-6 production /// GO:0032735 // positive regulation of interleukin-12 production /// GO:0043123 // positive regulation of I-kappaB kinase/NF-kappaB cascade /// GO:0034346 // positive regulation of type III interferon production /// GO:0034138 // toll-like receptor 3 signaling pathw…	3.68	5.32e-09	13.98	21.43	9.89	6.34	12.91	25.5	43.01	32.61	37.46	25.75	31.66	14.2	49.4	25.62	25.52	31.07
CIGSSA_072651_1	rgs1_human ame: full=regulator of g-protein signaling 1 short=rgs1 ame: full=b-cell activation protein bl34 ame: full=early response protein 1r20	GO:0043005 // neuron projection /// GO:0060087 // relaxation of vascular smooth muscle /// GO:0007193 // adenylate cyclase-inhibiting G-protein coupled receptor signaling pathway /// GO:0050873 // brown fat cell differentiation /// GO:0006955 // immune response /// GO:0043407 // negative regulation of MAP kinase activity /// GO:0010519 // negative regulation of phospholipase activity /// GO:00058…	3.67	2.34e-05	4.82	4.3	6.11	7.02	5.56	7.97	15.26	8.86	12.96	11.24	7.88	10.12	21.62	29.9	15.04	14.08
CIGSSA_052755_1	irf7_human ame: full=interferon regulatory factor 7 short=irf-7	GO:0003700 // sequence-specific DNA binding transcription factor activity /// GO:0044446 // intracellular organelle part /// GO:0042108 // positive regulation of cytokine biosynthetic process /// GO:0048468 // cell development /// GO:0044260 // cellular macromolecule metabolic process /// GO:0032479 // regulation of type I interferon production /// GO:0019538 // protein metabolic process /// GO:0…	3.63	0.01	3.7	0.8	2.48	1.98	2.24	4.58	5.94	4.52	3.37	2.71	4.03	3.26	13.92	7.5	7.03	5.69
CIGSSA_038782_1	sh21a_rat ame: full=sh2 domain-containing protein 1a	GO:0008340 // determination of adult lifespan /// GO:0045579 // positive regulation of B cell differentiation /// GO:0007267 // cell-cell signaling /// GO:0051425 // PTB domain binding /// GO:0045656 // negative regulation of monocyte differentiation /// GO:0043647 // inositol phosphate metabolic process /// GO:0006959 // humoral immune response /// GO:0016064 // immunoglobulin mediated immune re…	3.56	0.02	0.97	2.42	2.14	2.02	1.88	3.65	7.2	6.08	2.91	1.97	6.11	6.87	6.47	3.12	2.57	4.69
CIGSSA_068443_1	hck_human ame: full=tyrosine-protein kinase hck ame: full=hematopoietic cell kinase ame: full=hemopoietic cell kinase ame: full=p59-hck p60-hck ame: full=p59hck ame: full=p61hck	GO:0007498 // mesoderm development /// GO:0045728 // respiratory burst after phagocytosis /// GO:0007173 // epidermal growth factor receptor signaling pathway /// GO:0038095 // Fc-epsilon receptor signaling pathway /// GO:0014070 // response to organic cyclic compound /// GO:0019901 // protein kinase binding /// GO:0060369 // positive regulation of Fc receptor mediated stimulatory signaling pathw…	3.56	3.74e-08	7	9.42	5.47	4.94	6.71	16.09	17.46	16.1	15.63	12.23	10.52	11.47	22.17	21.11	17.56	16.03
CIGSSA_058617_1	cfab_ponpy ame: full=complement factor b ame: full=c3 c5 convertase contains: ame: full=complement factor b ba fragment contains: ame: full=complement factor b bb fragment flags: precursor	GO:0006957 // complement activation /// alternative pathway /// GO:0008236 // serine-type peptidase activity /// GO:0005576 // extracellular region	3.49	0.00247	2.06	4.27	2.27	1.92	2.63	14.15	4.96	3.86	4.58	5.58	6.23	4.14	5.22	7.75	6.69	6.31
CIGSSA_017468_1	gtpb1_rat ame: full=gtp-binding protein 1	GO:0005829 // cytosol /// GO:0000177 // cytoplasmic exosome (RNase complex) /// GO:0061014 // positive regulation of mRNA catabolic process /// GO:0006955 // immune response /// GO:0006184 // GTP catabolic process /// GO:0003924 // GTPase activity /// GO:0007165 // signal transduction /// GO:0005525 // GTP binding	3.48	0.00966	2.49	3.33	1.06	0.77	1.91	6.26	3.7	4.05	4.01	5.43	3.44	4.34	6.4	4.39	4.37	4.64
CIGSSA_004428_1	tcb1_rabit ame: full=t-cell receptor beta chain c region	GO:0050896 // response to stimulus /// GO:0002376 // immune system process /// GO:0050776 // regulation of immune response /// GO:0050794 // regulation of cellular process /// GO:0016020 // membrane /// GO:0002684 // positive regulation of immune system process	3.48	0.000127	4.54	4.99	4.83	1.82	4.05	8.58	8.97	6.81	7.89	9.33	5.71	14.32	13.7	13.65	6.39	9.54
CIGSSA_069781_1	co9_oncmy ame: full=complement component c9	GO:0019835 // cytolysis /// GO:0006957 // complement activation /// alternative pathway /// GO:0005579 // membrane attack complex /// GO:0005839 // proteasome core complex /// GO:0005576 // extracellular region /// GO:0007596 // blood coagulation /// GO:0030449 // regulation of complement activation /// GO:0006958 // complement activation /// classical pathway /// GO:0000932 // cytoplasmic mRNA p…	3.43	0.02	2.42	2.83	3.39	2.08	2.68	15.15	1.42	1.73	6.13	4.1	4.2	5.51	5.01	11.42	9.2	6.39
CIGSSA_057605_1	irf8_chick ame: full=interferon regulatory factor 8 short=irf-8 ame: full=interferon consensus sequence-binding protein short=icsbp	GO:0042108 // positive regulation of cytokine biosynthetic process /// GO:0032735 // positive regulation of interleukin-12 production /// GO:0032729 // positive regulation of interferon-gamma production /// GO:0031981 // nuclear lumen /// GO:0002682 // regulation of immune system process /// GO:0043232 // intracellular non-membrane-bounded organelle /// GO:0005829 // cytosol /// GO:0060261 // pos…	3.41	8.65e-05	3.57	7.09	2.65	3.7	4.25	7.68	9.72	10.86	8.54	6.74	5.14	5.8	17.07	14.28	12.64	9.85
CIGSSA_043213_1	sash3_bovin ame: full=sam and sh3 domain-containing protein 3	GO:0002726 // positive regulation of T cell cytokine production /// GO:0032753 // positive regulation of interleukin-4 production /// GO:0032760 // positive regulation of tumor necrosis factor production /// GO:0048873 // homeostasis of number of cells within a tissue /// GO:0002639 // positive regulation of immunoglobulin production /// GO:0043372 // positive regulation of CD4-positive /// alpha…	3.32	0.00946	2.83	2.9	2.65	1.38	2.44	5.13	7.2	6.27	4.98	3.26	3.03	4.21	7.93	7.93	6.01	5.6
CIGSSA_052165_1	fhr1_human ame: full=complement factor h-related protein 1 short=fhr-1 ame: full=h factor-like protein 1 short=h-factor-like 1 ame: full=h36 flags: precursor	GO:0044699 // single-organism process /// GO:0043231 // intracellular membrane-bounded organelle /// GO:0031410 // cytoplasmic vesicle /// GO:0065007 // biological regulation /// GO:0005488 // binding	3.31	0.000483	4.55	4	5.36	3.6	4.37	19.61	5.78	5.48	6.54	9.86	9.32	8.12	7.29	13.34	12.84	9.82
CIGSSA_106923_1	hmr1_rat ame: full=major histocompatibility complex class i-related gene protein ame: full=mhc class i-related gene protein flags: precursor	GO:0042590 // antigen processing and presentation of exogenous peptide antigen via MHC class I /// GO:0009617 // response to bacterium /// GO:0016021 // integral to membrane /// GO:0019221 // cytokine-mediated signaling pathway /// GO:2000026 // regulation of multicellular organismal development /// GO:0001816 // cytokine production /// GO:0001817 // regulation of cytokine production /// GO:00310…	3.28	0.00137	5.65	4.91	2.07	1.58	3.55	5.66	8.95	7.46	4.63	6.17	7.04	5.58	20.79	5.94	6.85	7.91
CIGSSA_056779_1	co6_pantr ame: full=complement component c6 flags: precursor	GO:0006956 // complement activation /// GO:0005615 // extracellular space /// GO:0045087 // innate immune response /// GO:0043065 // positive regulation of apoptotic process /// GO:0005515 // protein binding /// GO:0030449 // regulation of complement activation /// GO:0016020 // membrane	3.17	0.000171	6.32	3.96	4.31	3.34	4.48	10.2	9.79	12.24	6.12	10.15	10.53	9.03	10.22	8.09	9.23	9.56
CIGSSA_072689_1	gima7_human ame: full=gtpase imap family member 7 ame: full=immunity-associated nucleotide 7 protein short=ian-7	GO:0010524 // positive regulation of calcium ion transport into cytosol /// GO:0005525 // GTP binding /// GO:0042803 // protein homodimerization activity /// GO:0001659 // temperature homeostasis /// GO:0002925 // positive regulation of humoral immune response mediated by circulating immunoglobulin /// GO:0032689 // negative regulation of interferon-gamma production /// GO:0005829 // cytosol /// …	3.16	1.89e-08	8.74	10.03	11.5	11.43	10.43	17.29	23.53	17.25	22.83	18.42	19.32	17.51	32.25	25.09	27.63	22.11
CIGSSA_017374_1	gima2_human ame: full=gtpase imap family member 2 ame: full=immunity-associated protein 2 short=himap2	GO:0048519 // negative regulation of biological process /// GO:0005829 // cytosol /// GO:0002684 // positive regulation of immune system process /// GO:0000166 // nucleotide binding /// GO:0005515 // protein binding /// GO:0050794 // regulation of cellular process /// GO:0045321 // leukocyte activation /// GO:0002521 // leukocyte differentiation /// GO:0005730 // nucleolus /// GO:0016020 // membr…	3.14	1.91e-08	8.85	22.15	8.65	8.29	11.99	25.5	21.79	19.44	28.27	14.1	15.93	27.41	40.93	29.44	27	24.98
CIGSSA_084707_1	ikbz_bovin ame: full=nf-kappa-b inhibitor zeta ame: full=i-kappa-b-zeta short= -zeta short= zeta ame: full=molecule possessing ankyrin repeats induced by lipopolysaccharide short=mail	GO:0006954 // inflammatory response /// GO:0032879 // regulation of localization /// GO:0001775 // cell activation /// GO:0048534 // hematopoietic or lymphoid organ development /// GO:0010557 // positive regulation of macromolecule biosynthetic process /// GO:0033085 // negative regulation of T cell differentiation in thymus /// GO:0043234 // protein complex /// GO:0032088 // negative regulation …	3.14	6.3e-08	10.69	19.78	4.23	3.42	9.53	21.19	18	16.06	19.63	14.66	14.04	16.89	32.21	25.31	19.84	19.78
CIGSSA_074581_1	fcerg_macfa ame: full=high affinity immunoglobulin epsilon receptor subunit gamma ame: full=fc receptor gamma-chain short= gamma ame: full=fc-epsilon ri-gamma ame: full= fc receptor subunit gamma short= gamma flags: precursor	GO:0002888 // positive regulation of myeloid leukocyte mediated immunity /// GO:0050865 // regulation of cell activation /// GO:0002274 // myeloid leukocyte activation /// GO:0002891 // positive regulation of immunoglobulin mediated immune response /// GO:0002768 // immune response-regulating cell surface receptor signaling pathway /// GO:0006955 // immune response /// GO:0051050 // positive regu…	3.09	2.94e-07	9.18	8.2	17.52	11.85	11.69	14.04	28.59	24.44	25.74	16.12	19.65	22.34	26.66	33.34	34.1	24.5
CIGSSA_078392_1	ikbe_human ame: full=nf-kappa-b inhibitor epsilon short=nf-kappa-bie ame: full=i-kappa-b-epsilon short= -e short= -epsilon short= epsilon	GO:0003700 // sequence-specific DNA binding transcription factor activity /// GO:0045082 // positive regulation of interleukin-10 biosynthetic process /// GO:0002268 // follicular dendritic cell differentiation /// GO:0045892 // negative regulation of transcription /// DNA-dependent /// GO:0002467 // germinal center formation /// GO:0032729 // positive regulation of interferon-gamma production //…	3.06	0.00348	3.24	5.44	2.27	1.49	3.11	6.22	6.73	6.17	5.31	5.1	3.45	5.26	10.26	9.37	6.99	6.49
CIGSSA_011406_1	hb2i_mouse ame: full=h-2 class ii histocompatibility i-a beta chain flags: precursor	GO:0002381 // immunoglobulin production involved in immunoglobulin mediated immune response /// GO:0030659 // cytoplasmic vesicle membrane /// GO:0050778 // positive regulation of immune response /// GO:0016021 // integral to membrane /// GO:0002504 // antigen processing and presentation of peptide or polysaccharide antigen via MHC class II /// GO:0005794 // Golgi apparatus /// GO:0005770 // late…	3.03	1.27e-10	21.61	16.31	16.83	19.78	18.63	34.41	41.34	35.42	45.46	24.79	35.66	28.24	62.63	34.88	36.22	37.9
CIGSSA_041103_1	nlrc5_ictpu ame: full=protein nlrc5	GO:0006955 // immune response /// GO:0001934 // positive regulation of protein phosphorylation /// GO:0050707 // regulation of cytokine secretion /// GO:0033674 // positive regulation of kinase activity /// GO:0002224 // toll-like receptor signaling pathway /// GO:0032494 // response to peptidoglycan /// GO:0035556 // intracellular signal transduction /// GO:0002683 // negative regulation of immu…	3.01	0.000105	3.89	10.25	4.43	3.05	5.4	8.86	12.3	7.53	8.16	8.79	8.47	9.41	13.1	18.71	13.86	10.92
CIGSSA_024830_1	lcp2_human ame: full=lymphocyte cytosolic protein 2 ame: full=sh2 domain-containing leukocyte protein of 76 kda ame: full=slp-76 tyrosine phosphoprotein short=slp76	GO:0006952 // defense response /// GO:0002768 // immune response-regulating cell surface receptor signaling pathway /// GO:0035556 // intracellular signal transduction /// GO:0045576 // mast cell activation /// GO:0005070 // SH3/SH2 adaptor activity /// GO:0007169 // transmembrane receptor protein tyrosine kinase signaling pathway /// GO:0050663 // cytokine secretion /// GO:0006955 // immune resp…	3	0.00719	2.45	4.47	3.08	1.82	2.95	5.63	8.01	5.51	5.52	3.89	5.07	5.59	8.85	6.88	5.71	6.07
CIGSSA_093760_1	ddx58_mouse ame: full=probable atp-dependent rna helicase ddx58 ame: full=dead box protein 58 ame: full=rig-i-like receptor 1 short=rlr-1 ame: full=retinoic acid-inducible gene 1 protein short=rig-1 ame: full=retinoic acid-inducible gene i protein short=rig-i	GO:0016925 // protein sumoylation /// GO:0030334 // regulation of cell migration /// GO:0005923 // tight junction /// GO:0032728 // positive regulation of interferon-beta production /// GO:0003690 // double-stranded DNA binding /// GO:0051091 // positive regulation of sequence-specific DNA binding transcription factor activity /// GO:0042993 // positive regulation of transcription factor import i…	2.91	0.01	3.32	4.09	2.63	1.82	2.97	7.83	6.89	5.52	4.57	3.88	5.31	5.89	6.8	6.52	5.63	5.88
CIGSSA_043166_1	tvb3_mouse ame: full=t-cell receptor beta chain v region phds203 flags: precursor	GO:0044699 // single-organism process /// GO:0050776 // regulation of immune response /// GO:0006955 // immune response	2.89	0.02	0	7.33	4.66	1.01	3.25	8.75	4.44	6.48	2.72	5.36	9.64	3.74	6.04	11.75	4.73	6.37
CIGSSA_017683_1	gdir2_mouse ame: full=rho gdp-dissociation inhibitor 2 short=rho gdi 2 ame: full=d4 ame: full=rho-gdi beta	GO:0007266 // Rho protein signal transduction /// GO:0005515 // protein binding /// GO:0016023 // cytoplasmic membrane-bounded vesicle /// GO:0005094 // Rho GDP-dissociation inhibitor activity /// GO:0043066 // negative regulation of apoptotic process /// GO:0050771 // negative regulation of axonogenesis /// GO:0051056 // regulation of small GTPase mediated signal transduction /// GO:0006928 // c…	2.89	0.00637	3.49	5.31	3.35	2.12	3.57	6.9	6.21	7.49	5.41	5.54	4.19	5.59	11.38	8.9	8.37	7
CIGSSA_010956_1	icam1_panpa ame: full=intercellular adhesion molecule 1 short=icam-1 ame: cd_antigen=cd54 flags: precursor	GO:0009628 // response to abiotic stimulus /// GO:0006955 // immune response /// GO:0071345 // cellular response to cytokine stimulus /// GO:0010243 // response to organonitrogen compound /// GO:1901700 // response to oxygen-containing compound /// GO:0002682 // regulation of immune system process /// GO:0016337 // cell-cell adhesion /// GO:0051171 // regulation of nitrogen compound metabolic pro…	2.88	0.03	2.57	2.72	2.11	2.78	2.54	4.5	6.22	5.21	4.35	3.38	4.17	4.77	5.66	5.95	6.06	5.03
CIGSSA_079952_1	c1ql4_mouse ame: full=complement c1q-like protein 4 ame: full=c1q and tumor necrosis factor-related protein 11 short=c1q tnf-related protein 11 short=c1qtnf11 short=ctrp11 flags: precursor	GO:0050728 // negative regulation of inflammatory response /// GO:1900165 // negative regulation of interleukin-6 secretion /// GO:0005515 // protein binding /// GO:0070206 // protein trimerization /// GO:0045721 // negative regulation of gluconeogenesis /// GO:0035356 // cellular triglyceride homeostasis /// GO:0010629 // negative regulation of gene expression /// GO:0050715 // positive regulati…	2.86	0.04	46.95	16.27	50.23	38.73	38.04	40.69	47.66	46.18	62.76	62	33.96	78.93	289.87	44.54	80.52	78.71
CIGSSA_029636_1	masp1_human ame: full=mannan-binding lectin serine protease 1 ame: full=complement factor masp-3 ame: full=complement-activating component of ra-reactive factor ame: full=mannose-binding lectin-associated serine protease 1 short=masp-1 ame: full=mannose-binding protein-associated serine protease ame: full=ra-reactive factor serine protease p100 short= ame: full=serine protease 5 contains: ame: fu…	GO:0006956 // complement activation /// GO:0046872 // metal ion binding /// GO:0008236 // serine-type peptidase activity /// GO:0042802 // identical protein binding /// GO:0045087 // innate immune response /// GO:0044421 // extracellular region part	2.83	0.000643	3.84	13.16	3.9	2.88	5.94	11.62	11.72	13.32	7.99	8.37	6	6.2	19.49	11.44	15.99	11.21
CIGSSA_012906_1	catk_bovin ame: full=cathepsin k flags: precursor	GO:0001957 // intramembranous ossification /// GO:0022617 // extracellular matrix disassembly /// GO:0002224 // toll-like receptor signaling pathway /// GO:0005615 // extracellular space /// GO:0045087 // innate immune response /// GO:0006508 // proteolysis /// GO:0004197 // cysteine-type endopeptidase activity /// GO:0036021 // endolysosome lumen /// GO:0005515 // protein binding /// GO:0030574 …	2.67	4.01e-06	12.26	11.64	11.16	11.2	11.56	15.43	16.54	14.97	21.64	24.14	14.89	17.9	26.43	28.55	25.46	20.59
CIGSSA_126521_1	ccr9_human ame: full=c-c chemokine receptor type 9 short=c-c ckr-9 short=cc-ckr-9 short=ccr-9 ame: full=g-protein coupled receptor 28 ame: full=gpr-9-6 ame: cd_antigen=cdw199	GO:2000522 // positive regulation of immunological synapse formation /// GO:2000526 // positive regulation of glycoprotein biosynthetic process involved in immunological synapse formation /// GO:0050706 // regulation of interleukin-1 beta secretion /// GO:0050862 // positive regulation of T cell receptor signaling pathway /// GO:0030838 // positive regulation of actin filament polymerization /// …	2.63	0.0066	4.77	4.81	4.2	3.83	4.4	7.05	10.2	5.53	6.02	5.27	5.42	7.37	14.67	9	7.93	7.85
CIGSSA_033127_1	catb_bovin ame: full=cathepsin b ame: full=bcsb contains: ame: full=cathepsin b light chain contains: ame: full=cathepsin b heavy chain flags: precursor	GO:0004197 // cysteine-type endopeptidase activity /// GO:0014075 // response to amine stimulus /// GO:0009749 // response to glucose stimulus /// GO:0009611 // response to wounding /// GO:0022617 // extracellular matrix disassembly /// GO:0042981 // regulation of apoptotic process /// GO:0060548 // negative regulation of cell death /// GO:0045471 // response to ethanol /// GO:0009612 // response…	2.61	2.98e-05	45.2	26.76	77.53	25.65	43.78	71.6	85.2	70.81	105.02	67.8	76.22	76.39	72.96	85.29	64.1	77.54
CIGSSA_018505_1	ccl2_canfa ame: full=c-c motif chemokine 2 ame: full=monocyte chemoattractant protein 1 ame: full=monocyte chemotactic protein 1 short=mcp-1 ame: full=small-inducible cytokine a2 flags: precursor	GO:0042379 // chemokine receptor binding /// GO:0006955 // immune response /// GO:0022603 // regulation of anatomical structure morphogenesis /// GO:0006952 // defense response /// GO:0007243 // intracellular protein kinase cascade /// GO:0014070 // response to organic cyclic compound /// GO:0016043 // cellular component organization /// GO:0019222 // regulation of metabolic process /// GO:000965…	2.59	2.02e-05	11.2	10.57	11.76	6.9	10.11	17.07	21.55	15.68	22.24	14.28	10.97	15.56	22.83	19.31	15.03	17.45
CIGSSA_012406_1	dsrad_human ame: full=double-stranded rna-specific adenosine deaminase short=drada ame: full=136 kda double-stranded rna-binding protein short=p136 ame: full=interferon-inducible protein 4 short=ifi-4 ame: full=k88dsrbp	GO:0009615 // response to virus /// GO:0005515 // protein binding /// GO:0043066 // negative regulation of apoptotic process /// GO:0010467 // gene expression /// GO:0044387 // negative regulation of protein kinase activity by regulation of protein phosphorylation /// GO:0044530 // supraspliceosomal complex /// GO:0006611 // protein export from nucleus /// GO:0003726 // double-stranded RNA adenos…	2.59	0.0018	7.43	23.51	3.42	2.57	9.23	14.24	15.55	15.69	19.6	8.16	6.62	14.16	15.5	20.3	24.29	15.41
CIGSSA_106793_1	ita4_mouse ame: full=integrin alpha-4 ame: full=cd49 antigen-like family member d ame: full=integrin alpha-iv ame: full=lymphocyte peyer patch adhesion molecules subunit alpha short=lpam subunit alpha ame: full=vla-4 subunit alpha ame: cd_antigen=cd49d flags: precursor	GO:0061032 // visceral serous pericardium development /// GO:0070062 // extracellular vesicular exosome /// GO:0051049 // regulation of transport /// GO:0031325 // positive regulation of cellular metabolic process /// GO:0060710 // chorio-allantoic fusion /// GO:0007160 // cell-matrix adhesion /// GO:0050776 // regulation of immune response /// GO:0007411 // axon guidance /// GO:0009966 // regula…	2.58	0.02	1.94	9.93	2.44	0.85	3.79	7.12	5.34	5.44	6.84	5.24	5.39	6.63	9.12	7.67	6.91	6.57
CIGSSA_019050_1	nlrc3_human ame: full=protein nlrc3 ame: full=card15-like protein ame: full=caterpiller protein short= ame: full=nucleotide-binding oligomerization domain protein 3	GO:0050706 // regulation of interleukin-1 beta secretion /// GO:0050728 // negative regulation of inflammatory response /// GO:0050711 // negative regulation of interleukin-1 secretion /// GO:0006955 // immune response /// GO:0050776 // regulation of immune response /// GO:0043234 // protein complex /// GO:0006952 // defense response /// GO:0051179 // localization /// GO:0043280 // positive regul…	2.55	0.00836	4.24	8.02	4.82	4.02	5.27	8.85	12.51	8.03	3.31	6.4	6.23	7.47	14.33	15.56	8.03	9.07
CIGSSA_057123_1	csf11_fugru ame: full=macrophage colony-stimulating factor 1 receptor 1 short=csf-1-r 1 flags: precursor	GO:0009986 // cell surface /// GO:0042803 // protein homodimerization activity /// GO:0005011 // macrophage colony-stimulating factor receptor activity /// GO:0008284 // positive regulation of cell proliferation /// GO:0006955 // immune response /// GO:0090197 // positive regulation of chemokine secretion /// GO:0070374 // positive regulation of ERK1 and ERK2 cascade /// GO:0003006 // development…	2.53	0.00133	3.16	12.81	5.31	5.14	6.6	9.83	10.68	13.08	8.24	11.51	5.98	11.18	16.21	13.17	11.58	11.14
CIGSSA_091027_1	irak3_human ame: full=interleukin-1 receptor-associated kinase 3 short=irak-3 ame: full=il-1 receptor-associated kinase m short=irak-m	GO:0045892 // negative regulation of transcription /// DNA-dependent /// GO:0004674 // protein serine/threonine kinase activity /// GO:0042803 // protein homodimerization activity /// GO:0043507 // positive regulation of JUN kinase activity /// GO:0034142 // toll-like receptor 4 signaling pathway /// GO:0031663 // lipopolysaccharide-mediated signaling pathway /// GO:0005149 // interleukin-1 recep…	2.37	2.55e-06	18.58	31.57	10.06	9.29	17.38	21.75	21.77	30.42	31.2	23.9	27.17	22.53	27.28	33.55	27.79	26.74
CIGSSA_029364_1	nlrc3_human ame: full=protein nlrc3 ame: full=card15-like protein ame: full=caterpiller protein short= ame: full=nucleotide-binding oligomerization domain protein 3	GO:0050707 // regulation of cytokine secretion /// GO:0051224 // negative regulation of protein transport /// GO:0051246 // regulation of protein metabolic process /// GO:0006915 // apoptotic process /// GO:0031326 // regulation of cellular biosynthetic process /// GO:0009607 // response to biotic stimulus /// GO:0010556 // regulation of macromolecule biosynthetic process /// GO:0006952 // defens…	2.32	1.41e-07	29.88	49.12	24.4	18.48	30.47	46.01	47.39	39.93	38.37	32.21	37.5	44.58	83.43	54.43	41.02	46.49
CIGSSA_110011_1	nlrc3_human ame: full=protein nlrc3 ame: full=card15-like protein ame: full=caterpiller protein short= ame: full=nucleotide-binding oligomerization domain protein 3	GO:0006955 // immune response /// GO:0010556 // regulation of macromolecule biosynthetic process /// GO:0043085 // positive regulation of catalytic activity /// GO:0002237 // response to molecule of bacterial origin /// GO:1901700 // response to oxygen-containing compound /// GO:0050704 // regulation of interleukin-1 secretion /// GO:0035556 // intracellular signal transduction /// GO:0071310 // …	2.3	0.0021	11.98	28.69	10.72	10.45	15.46	16.23	30.33	36.73	17.77	15.73	25.5	16.06	19.94	35.67	17.31	23.13
CIGSSA_106558_1	i10r2_human ame: full=interleukin-10 receptor subunit beta short=il-10 receptor subunit beta short=il-10r subunit beta short=il-10rb ame: full=cytokine receptor class-ii member 4 ame: full=cytokine receptor family 2 member 4 short=crf2-4 ame: full=interleukin-10 receptor subunit 2 short=il-10r subunit 2 short=il-10r2 ame: cd_antigen=cdw210b flags: precursor	GO:0007166 // cell surface receptor signaling pathway /// GO:0005515 // protein binding /// GO:0048519 // negative regulation of biological process /// GO:0006955 // immune response /// GO:0004896 // cytokine receptor activity /// GO:0016021 // integral to membrane /// GO:0048583 // regulation of response to stimulus /// GO:0001817 // regulation of cytokine production /// GO:0002682 // regulation…	2.29	0.000161	12.47	14.26	10.85	7.7	11.32	20.11	19.87	13.96	17.11	11.95	11.6	12.68	24.33	20.35	20.53	17.25
CIGSSA_028634_1	prld1_mouse ame: full=preli domain-containing protein mitochondrial ame: full=px19-like protein flags: precursor	GO:0030061 // mitochondrial crista /// GO:0005730 // nucleolus /// GO:0070584 // mitochondrion morphogenesis /// GO:0006955 // immune response /// GO:0048813 // dendrite morphogenesis	2.28	0.00134	6.14	15.82	6.09	5.88	8.48	10.56	13.46	13.65	12.2	11.52	10.55	12.94	16.72	13.92	12.97	12.85
CIGSSA_016118_1	rgs1_rat ame: full=regulator of g-protein signaling 1 short=rgs1	GO:0043005 // neuron projection /// GO:0060087 // relaxation of vascular smooth muscle /// GO:0007193 // adenylate cyclase-inhibiting G-protein coupled receptor signaling pathway /// GO:0050873 // brown fat cell differentiation /// GO:0006955 // immune response /// GO:0043407 // negative regulation of MAP kinase activity /// GO:0010519 // negative regulation of phospholipase activity /// GO:00058…	2.24	0.00601	7.62	10.62	11.24	13.96	10.86	11.52	19.52	18.77	12.79	15.51	8.31	14.45	33.84	14.75	15.48	16.49
CIGSSA_011757_1	gtpb1_rat ame: full=gtp-binding protein 1	GO:0005829 // cytosol /// GO:0000177 // cytoplasmic exosome (RNase complex) /// GO:0061014 // positive regulation of mRNA catabolic process /// GO:0006955 // immune response /// GO:0006184 // GTP catabolic process /// GO:0003924 // GTPase activity /// GO:0007165 // signal transduction /// GO:0005525 // GTP binding	2.21	0.00141	6.31	24.1	5.51	5.71	10.41	16.49	15.8	16.14	15.65	12.34	13.39	14.53	13.15	15.84	16.81	15.01
CIGSSA_092832_1	ifit1_human ame: full=interferon-induced protein with tetratricopeptide repeats 1 short=ifit-1 ame: full=interferon-induced 56 kda protein short=ifi-56k short=p56	GO:0043900 // regulation of multi-organism process /// GO:0071345 // cellular response to cytokine stimulus /// GO:0003723 // RNA binding /// GO:0043229 // intracellular organelle /// GO:0051704 // multi-organism process /// GO:0048523 // negative regulation of cellular process /// GO:0045087 // innate immune response /// GO:0044444 // cytoplasmic part	2.21	6.39e-08	294.16	226.37	279.49	211.96	253	350.25	472.77	325.36	293.58	319.38	341.93	256.06	648.39	414.69	376.54	379.9
CIGSSA_023380_1	irf1_human ame: full=interferon regulatory factor 1 short=irf-1	GO:0003700 // sequence-specific DNA binding transcription factor activity /// GO:0045892 // negative regulation of transcription /// DNA-dependent /// GO:0000790 // nuclear chromatin /// GO:0005925 // focal adhesion /// GO:0006915 // apoptotic process /// GO:0045088 // regulation of innate immune response /// GO:0032728 // positive regulation of interferon-beta production /// GO:2000564 // regula…	2.2	1.66e-10	46.28	44.44	37.56	40.67	42.24	69.44	66.93	63.79	64.56	47.08	60.09	45.31	67.71	70.87	59.51	61.53
CIGSSA_011508_1	ccr7_human ame: full=c-c chemokine receptor type 7 short=c-c ckr-7 short=cc-ckr-7 short=ccr-7 ame: full=blr2 ame: full=cdw197 ame: full=epstein-barr virus-induced g-protein coupled receptor 1 short=ebi1 short=ebv-induced g-protein coupled receptor 1 ame: full=mip-3 beta receptor ame: cd_antigen=cd197 flags: precursor	GO:2000522 // positive regulation of immunological synapse formation /// GO:0006954 // inflammatory response /// GO:2000526 // positive regulation of glycoprotein biosynthetic process involved in immunological synapse formation /// GO:0050862 // positive regulation of T cell receptor signaling pathway /// GO:0030838 // positive regulation of actin filament polymerization /// GO:0032735 // positiv…	2.17	0.000162	24.36	12.13	25.02	23.2	21.18	26.6	35.33	40.1	30.38	25.77	34.06	28.31	27.43	35.29	26.01	30.93
CIGSSA_058851_1	birc2_human ame: full=baculoviral iap repeat-containing protein 2 ame: full=c-iap1 ame: full=iap homolog b ame: full=inhibitor of apoptosis protein 2 short=iap-2 short=hiap-2 short=hiap2 ame: full=ring finger protein 48 ame: full=tnfr2-traf-signaling complex protein 2	GO:0043123 // positive regulation of I-kappaB kinase/NF-kappaB cascade /// GO:0034138 // toll-like receptor 3 signaling pathway /// GO:0047485 // protein N-terminus binding /// GO:0034142 // toll-like receptor 4 signaling pathway /// GO:2001141 // regulation of RNA biosynthetic process /// GO:0005829 // cytosol /// GO:0051726 // regulation of cell cycle /// GO:0060546 // negative regulation of ne…	2.15	0.05	5.84	7.89	3.46	4.37	5.39	7.73	7.05	7.81	6.93	5.01	5.34	8.04	13.3	9.11	7.41	7.77
CIGSSA_068535_1	c1qt3_human ame: full=complement c1q tumor necrosis factor-related protein 3 ame: full=collagenous repeat-containing sequence 26 kda protein short=cors26 ame: full=secretory protein cors26 flags: precursor	GO:0050728 // negative regulation of inflammatory response /// GO:0048593 // camera-type eye morphogenesis /// GO:1900165 // negative regulation of interleukin-6 secretion /// GO:0070206 // protein trimerization /// GO:0045721 // negative regulation of gluconeogenesis /// GO:0070374 // positive regulation of ERK1 and ERK2 cascade /// GO:0030198 // extracellular matrix organization /// GO:0035356 …	2.14	0.04	14.29	23.73	18.96	11.47	17.11	25.55	13.47	5.86	17.83	36.35	17.13	24.83	32.81	34.38	34	24.22
CIGSSA_019647_1	nlrc3_human ame: full=protein nlrc3 ame: full=card15-like protein ame: full=caterpiller protein short= ame: full=nucleotide-binding oligomerization domain protein 3	GO:0006955 // immune response /// GO:0010556 // regulation of macromolecule biosynthetic process /// GO:0043085 // positive regulation of catalytic activity /// GO:0002237 // response to molecule of bacterial origin /// GO:1901700 // response to oxygen-containing compound /// GO:0050704 // regulation of interleukin-1 secretion /// GO:0035556 // intracellular signal transduction /// GO:0071310 // …	2.12	0.000125	21.27	21.24	23.54	30.15	24.05	28.21	33.65	35.13	28.83	24.56	28.56	25.59	51.74	56.84	32.97	34.61
CIGSSA_109642_1	nram2_mouse ame: full=natural resistance-associated macrophage protein 2 short=nramp 2 ame: full=divalent cation transporter 1 ame: full=divalent metal transporter 1 short=dmt-1 ame: full=solute carrier family 11 member 2	GO:0005375 // copper ion transmembrane transporter activity /// GO:0009986 // cell surface /// GO:0006954 // inflammatory response /// GO:0071421 // manganese ion transmembrane transport /// GO:0070835 // chromium ion transmembrane transporter activity /// GO:0042803 // protein homodimerization activity /// GO:0032729 // positive regulation of interferon-gamma production /// GO:0035434 // copper …	2.07	0.00399	10.49	12.74	9.75	8.67	10.41	14.88	18.28	12.27	13.2	11.73	13.44	11.17	11.99	21.02	15.01	14.3
CIGSSA_043982_1	dllc_danre ame: full=delta-like protein c short= short=delc flags: precursor	GO:0006955 // immune response /// GO:0030165 // PDZ domain binding /// GO:0030901 // midbrain development /// GO:0043231 // intracellular membrane-bounded organelle /// GO:0035215 // genital disc development /// GO:0042384 // cilium assembly /// GO:0097150 // neuronal stem cell maintenance /// GO:0007220 // Notch receptor processing /// GO:0000981 // sequence-specific DNA binding RNA polymerase I…	2.05	2.64e-06	31.04	37.06	23.23	15.78	26.78	38.26	41.2	34.4	27.82	23.9	33.25	36.77	37.61	47.95	39.38	36.06
CIGSSA_113984_1	xbp1_bovin ame: full=x-box-binding protein 1 short=xbp-1	GO:0060096 // serotonin secretion /// neurotransmission /// GO:0005654 // nucleoplasm /// GO:0051602 // response to electrical stimulus /// GO:0006366 // transcription from RNA polymerase II promoter /// GO:1900103 // positive regulation of endoplasmic reticulum unfolded protein response /// GO:0006355 // regulation of transcription /// DNA-dependent /// GO:0006955 // immune response /// GO:00442…	2.02	5.95e-10	158.05	201.29	173.88	165.77	174.75	268.79	251.56	249.23	174.16	206.82	201.11	175.56	313.31	288.31	237.59	236.64
CIGSSA_046261_1	pgsc2_drosi ame: full=peptidoglycan-recognition protein sc2 flags: precursor	GO:0045824 // negative regulation of innate immune response /// GO:0005515 // protein binding /// GO:0061060 // negative regulation of peptidoglycan recognition protein signaling pathway /// GO:0016045 // detection of bacterium /// GO:0006955 // immune response /// GO:0005576 // extracellular region /// GO:0042834 // peptidoglycan binding /// GO:0005875 // microtubule associated complex /// GO:00…	-2.04	0.05	15.71	6.42	11.85	16.67	12.66	4.02	4.74	4.07	3.44	2.18	3.38	3.68	6.45	5.72	3.47	4.12
CIGSSA_050089_1	jund_rat ame: full=transcription factor jun-d	GO:0007179 // transforming growth factor beta receptor signaling pathway /// GO:0045892 // negative regulation of transcription /// DNA-dependent /// GO:0035419 // activation of MAPK activity involved in innate immune response /// GO:0032321 // positive regulation of Rho GTPase activity /// GO:0035497 // cAMP response element binding /// GO:0007184 // SMAD protein import into nucleus /// GO:00341…	-2.18	6.88e-05	86.83	57.96	70.77	52.12	66.92	24.18	23.77	11.03	14.87	13.35	13.81	14.03	46.3	27.63	18.53	20.75
CIGSSA_018111_1	dpp9_human ame: full=dipeptidyl peptidase 9 short=dp9 ame: full=dipeptidyl peptidase iv-related protein 2 short=dprp-2 ame: full=dipeptidyl peptidase ix short=dpp ix ame: full=dipeptidyl peptidase-like protein 9 short=dplp9	GO:0008236 // serine-type peptidase activity /// GO:0005515 // protein binding /// GO:0008239 // dipeptidyl-peptidase activity /// GO:0006955 // immune response /// GO:0005730 // nucleolus /// GO:0005829 // cytosol /// GO:0044425 // membrane part /// GO:0050794 // regulation of cellular process /// GO:0006508 // proteolysis /// GO:0005886 // plasma membrane /// GO:0004177 // aminopeptidase activi…	-2.22	0.000151	129.1	58.22	134.71	166.84	122.21	33.07	40.54	34.06	38.58	30.93	43.14	40.2	48.12	36.31	38.28	38.32
CIGSSA_085482_1	jun_serca ame: full=transcription factor ap-1 ame: full=proto-oncogene c-jun	GO:0003700 // sequence-specific DNA binding transcription factor activity /// GO:0035419 // activation of MAPK activity involved in innate immune response /// GO:0007178 // transmembrane receptor protein serine/threonine kinase signaling pathway /// GO:0031981 // nuclear lumen /// GO:0034138 // toll-like receptor 3 signaling pathway /// GO:0008284 // positive regulation of cell proliferation /// …	-2.33	0.01	31.68	10.85	10.52	12.42	16.37	3.71	3.37	3.53	2.77	5	3.61	3.27	9.51	2.74	7.97	4.55
CIGSSA_125086_1	mp2k4_human ame: full=dual specificity mitogen-activated protein kinase kinase 4 short=map kinase kinase 4 short=mapkk 4 ame: full=jnk-activating kinase 1 ame: full=mapk erk kinase 4 short=mek 4 ame: full=sapk erk kinase 1 short=sek1 ame: full=stress-activated protein kinase kinase 1 short=sapk kinase 1 short=sapkk-1 short=sapkk1 ame: full=c-jun n-terminal kinase kinase 1 short=jnkk	GO:0004713 // protein tyrosine kinase activity /// GO:0006954 // inflammatory response /// GO:0004674 // protein serine/threonine kinase activity /// GO:0051149 // positive regulation of muscle cell differentiation /// GO:0006915 // apoptotic process /// GO:0033267 // axon part /// GO:0034138 // toll-like receptor 3 signaling pathway /// GO:0042692 // muscle cell differentiation /// GO:0006975 //…	-2.34	3.33e-06	52.44	29.96	31.43	30.28	36.03	8.33	11.91	8.95	9.39	7.84	7.09	8.48	15.77	13.53	10.03	10.13
CIGSSA_117755_1	c1ql4_mouse ame: full=complement c1q-like protein 4 ame: full=c1q and tumor necrosis factor-related protein 11 short=c1q tnf-related protein 11 short=c1qtnf11 short=ctrp11 flags: precursor	GO:0048814 // regulation of dendrite morphogenesis /// GO:0050728 // negative regulation of inflammatory response /// GO:0031325 // positive regulation of cellular metabolic process /// GO:0070374 // positive regulation of ERK1 and ERK2 cascade /// GO:0051094 // positive regulation of developmental process /// GO:2000112 // regulation of cellular macromolecule biosynthetic process /// GO:0005615 …	-2.45	0.000961	28.47	14.21	14.44	19.12	19.06	4.49	5.11	6.08	3.23	6.62	4.06	5.98	6.36	2.61	6.21	5.08
CIGSSA_005554_1	nkx25_xenla ame: full=homeobox protein nkx- short=xnkx- ame: full=homeobox protein nk-2 homolog e	GO:0003700 // sequence-specific DNA binding transcription factor activity /// GO:0030878 // thyroid gland development /// GO:0003164 // His-Purkinje system development /// GO:0055015 // ventricular cardiac muscle cell development /// GO:0010959 // regulation of metal ion transport /// GO:0008284 // positive regulation of cell proliferation /// GO:0003285 // septum secundum development /// GO:0006…	-2.54	4.29e-06	34.01	30.89	20.28	27.78	28.24	4.71	7.69	5.94	7.57	4.83	9.96	9.17	7.88	7.43	7.48	7.27
CIGSSA_044502_1	leg4_pig ame: full=galectin-4 short=gal-4 ame: full=l-36 lactose-binding protein short=l36lbp ame: full=lactose-binding lectin 4	GO:0050896 // response to stimulus /// GO:0005829 // cytosol /// GO:0048522 // positive regulation of cellular process /// GO:0002376 // immune system process /// GO:0007155 // cell adhesion /// GO:0005515 // protein binding /// GO:0005886 // plasma membrane	-2.63	4e-05	55.37	45.2	64.73	73.95	59.81	5.12	22.92	11.17	16.3	13.56	5.72	13.04	24.7	23.31	22.47	15.83
CIGSSA_006545_1	nfil3_danre ame: full=nuclear factor interleukin-3-regulated protein	GO:0000122 // negative regulation of transcription from RNA polymerase II promoter /// GO:0003714 // transcription corepressor activity /// GO:0071353 // cellular response to interleukin-4 /// GO:0006366 // transcription from RNA polymerase II promoter /// GO:0061515 // myeloid cell development /// GO:0007507 // heart development /// GO:0000979 // RNA polymerase II core promoter sequence-specific…	-2.7	0.000173	19.65	23.43	12.93	14.2	17.55	2.47	4.84	2.88	1.96	4.04	2.75	6.37	7.65	6.09	3.04	4.21
CIGSSA_027734_1	cxl14_human ame: full=c-x-c motif chemokine 14 ame: full=chemokine brak ame: full=mip-2g ame: full=small-inducible cytokine b14 flags: precursor	GO:0006935 // chemotaxis /// GO:0005615 // extracellular space /// GO:0048839 // inner ear development /// GO:0005794 // Golgi apparatus /// GO:0008009 // chemokine activity /// GO:0007267 // cell-cell signaling /// GO:0007165 // signal transduction /// GO:0006955 // immune response	-2.77	4.77e-13	122.3	88.48	99.44	111.21	105.36	25.36	27.41	23.68	19.01	16.09	24.31	29.33	42.83	28.93	19.89	25.68
CIGSSA_044506_1	tgfb1_oncmy ame: full=transforming growth factor beta-1 short=tgf-beta-1 flags: precursor	GO:0030424 // axon /// GO:0006915 // apoptotic process /// GO:0051052 // regulation of DNA metabolic process /// GO:0043025 // neuronal cell body /// GO:0008083 // growth factor activity /// GO:0045066 // regulatory T cell differentiation /// GO:0061035 // regulation of cartilage development /// GO:0001837 // epithelial to mesenchymal transition /// GO:0001934 // positive regulation of protein ph…	-2.83	1.64e-05	24.36	18.18	16.46	17.09	19.02	4.08	3.49	3.4	3.9	3.42	2.75	4.67	6.92	6.09	5	4.37
CIGSSA_016931_1	c1qt1_rat ame: full=complement c1q tumor necrosis factor-related protein 1 flags: precursor	GO:0006006 // glucose metabolic process /// GO:0045892 // negative regulation of transcription /// DNA-dependent /// GO:0050728 // negative regulation of inflammatory response /// GO:0051241 // negative regulation of multicellular organismal process /// GO:0043123 // positive regulation of I-kappaB kinase/NF-kappaB cascade /// GO:0070208 // protein heterotrimerization /// GO:0009749 // response t…	-2.88	1.63e-05	21.19	15.13	18.15	19.27	18.43	3.26	4.14	3.26	4.08	2.9	4.38	3.81	4.78	5.22	6.02	4.18
CIGSSA_034197_1	nfil3_xentr ame: full=nuclear factor interleukin-3-regulated protein	GO:0000122 // negative regulation of transcription from RNA polymerase II promoter /// GO:0003714 // transcription corepressor activity /// GO:0071353 // cellular response to interleukin-4 /// GO:0006366 // transcription from RNA polymerase II promoter /// GO:0061515 // myeloid cell development /// GO:0007507 // heart development /// GO:0000979 // RNA polymerase II core promoter sequence-specific…	-3.01	0.000618	15.22	10.56	10.89	10	11.67	2.35	1.63	2.01	2.07	1.82	2.03	1.68	7.63	2.25	1.51	2.5
CIGSSA_050098_1	fyb_human ame: full=fyn-binding protein ame: full=adhesion and degranulation promoting adaptor protein short=adap ame: full=fyb-120 130 short=p120 p130 ame: full=fyn-t-binding protein ame: full=slap-130 ame: full=slp-76-associated phosphoprotein	GO:0005829 // cytosol /// GO:0006468 // protein phosphorylation /// GO:0007243 // intracellular protein kinase cascade /// GO:0045576 // mast cell activation /// GO:0007229 // integrin-mediated signaling pathway /// GO:0006955 // immune response /// GO:0005102 // receptor binding /// GO:0006607 // NLS-bearing substrate import into nucleus /// GO:0043313 // regulation of neutrophil degranulation /…	-3.04	0.00375	11.9	10.51	5.89	10.06	9.59	4.1	0.35	0.43	2.83	0.11	2.46	0.99	5.03	2.49	1.35	2.01
CIGSSA_056232_1	cath_pig ame: full=pro-cathepsin h contains: ame: full=cathepsin h mini chain contains: ame: full=cathepsin h contains: ame: full=cathepsin h heavy chain contains: ame: full=cathepsin h light chain flags: precursor	GO:0035085 // cilium axoneme /// GO:0004197 // cysteine-type endopeptidase activity /// GO:0070371 // ERK1 and ERK2 cascade /// GO:0010952 // positive regulation of peptidase activity /// GO:0001669 // acrosomal vesicle /// GO:0010815 // bradykinin catabolic process /// GO:0043129 // surfactant homeostasis /// GO:0010628 // positive regulation of gene expression /// GO:0019882 // antigen processi…	-3.13	0.000494	13.29	12.93	10.28	10.56	11.77	1.84	2.43	2.82	2.14	2.93	3.33	1.05	2.92	1.81	2.76	2.4
CIGSSA_074587_1	nfac4_mouse ame: full=nuclear factor of activated t- cytoplasmic 4 short=nf-atc4 short=nfatc4 ame: full=t-cell transcription factor nfat3 short=nf-at3	GO:0043065 // positive regulation of apoptotic process /// GO:0006954 // inflammatory response /// GO:0030529 // ribonucleoprotein complex /// GO:0000790 // nuclear chromatin /// GO:0000082 // G1/S transition of mitotic cell cycle /// GO:0048167 // regulation of synaptic plasticity /// GO:0007507 // heart development /// GO:0000980 // RNA polymerase II distal enhancer sequence-specific DNA bindin…	-3.55	0.02	5.74	5.03	5.67	5.02	5.37	2.19	0.87	0.77	0.77	0.52	0.56	0.91	0.2	1.53	0.85	0.92
CIGSSA_016986_1	perf_rat ame: full=perforin-1 short=p1 ame: full=cytolysin ame: full=lymphocyte pore-forming protein flags: precursor	GO:0019835 // cytolysis /// GO:0005515 // protein binding /// GO:0016023 // cytoplasmic membrane-bounded vesicle /// GO:0045471 // response to ethanol /// GO:0051607 // defense response to virus /// GO:0005615 // extracellular space /// GO:0005509 // calcium ion binding /// GO:0016021 // integral to membrane /// GO:0006915 // apoptotic process /// GO:0002357 // defense response to tumor cell /// …	-3.65	1.53e-05	11.52	13.15	19.83	14.86	14.84	4.75	1.46	1.55	1.62	0	4.32	2.98	3.07	1.17	5.65	2.66
CIGSSA_068501_1	bap31_ponab ame: full=b-cell receptor-associated protein 31 short=bcr-associated protein 31 short=bap31	GO:0032471 // reduction of endoplasmic reticulum calcium ion concentration /// GO:0005102 // receptor binding /// GO:0000139 // Golgi membrane /// GO:0006921 // cellular component disassembly involved in execution phase of apoptosis /// GO:0007204 // elevation of cytosolic calcium ion concentration /// GO:0002474 // antigen processing and presentation of peptide antigen via MHC class I /// GO:000…	-3.85	5.08e-21	69.07	76.45	82.9	57.79	71.55	11.39	10.32	11.68	16.02	6.93	9.7	11.26	16.79	15.05	14.3	12.34
CIGSSA_061596_1	nfil3_xenla ame: full=nuclear factor interleukin-3-regulated protein	GO:0071353 // cellular response to interleukin-4 /// GO:0000979 // RNA polymerase II core promoter sequence-specific DNA binding /// GO:0061515 // myeloid cell development /// GO:0007507 // heart development /// GO:0007623 // circadian rhythm /// GO:0006955 // immune response /// GO:0000122 // negative regulation of transcription from RNA polymerase II promoter /// GO:0003714 // transcription cor…	-3.9	7.21e-17	89.58	170.35	117.93	94.25	118.03	17.51	15.96	18.04	17.16	23.93	17.16	20.59	39.91	15.22	13.44	19.89
CIGSSA_050461_1	pacr_human ame: full=pituitary adenylate cyclase-activating polypeptide type i receptor short=pacap type i receptor short=pacap-r-1 short=pacap-r1 flags: precursor	GO:0043005 // neuron projection /// GO:0007187 // G-protein coupled receptor signaling pathway /// coupled to cyclic nucleotide second messenger /// GO:0010524 // positive regulation of calcium ion transport into cytosol /// GO:0019933 // cAMP-mediated signaling /// GO:0007190 // activation of adenylate cyclase activity /// GO:0060548 // negative regulation of cell death /// GO:0033555 // multice…	-4.25	0.006	8.44	5.63	4.35	4.13	5.64	0.75	0.88	0.72	0.78	0.83	0.72	0.87	0.69	0.93	0.74	0.79
CIGSSA_013507_1	nfil3_xentr ame: full=nuclear factor interleukin-3-regulated protein	GO:0000122 // negative regulation of transcription from RNA polymerase II promoter /// GO:0010628 // positive regulation of gene expression /// GO:0003714 // transcription corepressor activity /// GO:0071353 // cellular response to interleukin-4 /// GO:0006366 // transcription from RNA polymerase II promoter /// GO:0061515 // myeloid cell development /// GO:0007507 // heart development /// GO:000…	-4.63	1.98e-21	74.59	83.18	54.12	59.03	67.73	9.1	9.41	4.21	12.45	7.75	5.9	10.59	22.66	9.49	4.51	9.61
CIGSSA_043406_1	hrh2_mouse ame: full=histamine h2 receptor short=h2r short=hh2r ame: full=gastric receptor i	GO:0043065 // positive regulation of apoptotic process /// GO:0050728 // negative regulation of inflammatory response /// GO:0035811 // negative regulation of urine volume /// GO:0016525 // negative regulation of angiogenesis /// GO:0031325 // positive regulation of cellular metabolic process /// GO:0035240 // dopamine binding /// GO:0005901 // caveola /// GO:0008284 // positive regulation of cel…	-4.67	0.03	8.76	3.31	2.79	1.89	4.19	3.82	0.47	0.46	0	0	0	0	0	0	0.28	0.5
CIGSSA_093482_1	gima7_human ame: full=gtpase imap family member 7 ame: full=immunity-associated nucleotide 7 protein short=ian-7	GO:0044446 // intracellular organelle part /// GO:0030098 // lymphocyte differentiation /// GO:0005783 // endoplasmic reticulum /// GO:0050863 // regulation of T cell activation /// GO:0000166 // nucleotide binding /// GO:0050778 // positive regulation of immune response /// GO:0005515 // protein binding /// GO:0048523 // negative regulation of cellular process /// GO:0048522 // positive regulati…	-4.86	4.25e-14	42.65	36.09	30.1	38.24	36.77	6.97	1.95	7.19	8.93	5.16	0.6	3.28	4.24	2.75	8.29	4.94
CIGSSA_079660_1	perf_mouse ame: full=perforin-1 short=p1 ame: full=cytolysin ame: full=lymphocyte pore-forming protein flags: precursor	GO:0006952 // defense response /// GO:0002347 // response to tumor cell /// GO:0043231 // intracellular membrane-bounded organelle /// GO:0008219 // cell death /// GO:0046872 // metal ion binding /// GO:0031410 // cytoplasmic vesicle /// GO:0002376 // immune system process /// GO:0005576 // extracellular region /// GO:0016020 // membrane	-5.32	8.92e-05	101.43	154.79	256.84	340.05	213.28	36.39	6.69	16.05	17.25	6.36	1.99	27.27	90.13	59.89	46.01	30.8
CIGSSA_063797_1	gem_mouse ame: full=gtp-binding protein gem ame: full=gtp-binding mitogen-induced t-cell protein ame: full=ras-like protein kir	GO:0008156 // negative regulation of DNA replication /// GO:0007166 // cell surface receptor signaling pathway /// GO:0003714 // transcription corepressor activity /// GO:0042826 // histone deacetylase binding /// GO:0006461 // protein complex assembly /// GO:0006955 // immune response /// GO:0005525 // GTP binding /// GO:0006184 // GTP catabolic process /// GO:0045786 // negative regulation of c…	-5.84	5.38e-12	34.41	20.86	16.34	14.55	21.54	2.78	2.09	2.24	1.88	1.81	2.07	3.08	2.99	2.17	2.15	2.33
CIGSSA_126995_1	oprk_cavpo ame: full=kappa-type opioid receptor short=k-or-1 short=kor-1	GO:0007191 // adenylate cyclase-activating dopamine receptor signaling pathway /// GO:0007204 // elevation of cytosolic calcium ion concentration /// GO:0005925 // focal adhesion /// GO:2000310 // regulation of N-methyl-D-aspartate selective glutamate receptor activity /// GO:0071315 // cellular response to morphine /// GO:0006955 // immune response /// GO:0045429 // positive regulation of nitric…	-6.83	0.02	4.3	2.45	1.9	2.2	2.71	0	0.29	0.06	0	0.16	0.05	0.23	0.52	0.11	0.27	0.17
CIGSSA_063204_1	nfil3_xentr ame: full=nuclear factor interleukin-3-regulated protein	GO:0000122 // negative regulation of transcription from RNA polymerase II promoter /// GO:0010628 // positive regulation of gene expression /// GO:0003714 // transcription corepressor activity /// GO:0071353 // cellular response to interleukin-4 /// GO:0006366 // transcription from RNA polymerase II promoter /// GO:0061515 // myeloid cell development /// GO:0007507 // heart development /// GO:000…	-7.43	2.66e-14	205.84	46.72	37.6	50.3	85.11	8.01	7.87	7.43	7.55	6.23	4.78	7.04	8.5	7.21	7.39	7.2
CIGSSA_013503_1	nfil3_xenla ame: full=nuclear factor interleukin-3-regulated protein	GO:0071353 // cellular response to interleukin-4 /// GO:0000979 // RNA polymerase II core promoter sequence-specific DNA binding /// GO:0061515 // myeloid cell development /// GO:0007507 // heart development /// GO:0007623 // circadian rhythm /// GO:0006955 // immune response /// GO:0000122 // negative regulation of transcription from RNA polymerase II promoter /// GO:0003714 // transcription cor…	-7.55	1.2e-43	91.74	139.86	88.07	88.48	102.04	7.5	7.12	5.91	10.25	9.09	7.79	11.76	16.52	8.49	3.72	8.82
CIGSSA_102070_1	ten4_danre ame: full=teneurin-4 short=ten-4 ame: full=protein odd oz ten-m homolog 4 ame: full=tenascin-m4 short=ten-m4 ame: full=teneurin transmembrane protein 4	GO:0005856 // cytoskeleton /// GO:0007218 // neuropeptide signaling pathway /// GO:0033138 // positive regulation of peptidyl-serine phosphorylation /// GO:0042803 // protein homodimerization activity /// GO:0030838 // positive regulation of actin filament polymerization /// GO:0003824 // catalytic activity /// GO:0030426 // growth cone /// GO:0016363 // nuclear matrix /// GO:0006955 // immune re…	-10.87	1.19e-05	9.11	5.07	5.67	1.9	5.44	0	0.25	0.08	0.25	0.1	0.13	1.17	0.23	0	0.1	0.23
CIGSSA_046035_1	c1ql4_mouse ame: full=complement c1q-like protein 4 ame: full=c1q and tumor necrosis factor-related protein 11 short=c1q tnf-related protein 11 short=c1qtnf11 short=ctrp11 flags: precursor	GO:0009306 // protein secretion /// GO:0045202 // synapse /// GO:0042803 // protein homodimerization activity /// GO:0005576 // extracellular region /// GO:0051965 // positive regulation of synapse assembly	-11.68	2.33e-10	11.79	8.2	12.7	12.51	11.3	0.75	0.14	0.14	0.64	0	0.65	0.59	1.15	1.24	0.17	0.55
CIGSSA_063336_1	ccr7_human ame: full=c-c chemokine receptor type 7 short=c-c ckr-7 short=cc-ckr-7 short=ccr-7 ame: full=blr2 ame: full=cdw197 ame: full=epstein-barr virus-induced g-protein coupled receptor 1 short=ebi1 short=ebv-induced g-protein coupled receptor 1 ame: full=mip-3 beta receptor ame: cd_antigen=cd197 flags: precursor	GO:2000522 // positive regulation of immunological synapse formation /// GO:0006954 // inflammatory response /// GO:2000526 // positive regulation of glycoprotein biosynthetic process involved in immunological synapse formation /// GO:0050862 // positive regulation of T cell receptor signaling pathway /// GO:0030838 // positive regulation of actin filament polymerization /// GO:0032735 // positiv…	-13.63	1.19e-34	63.35	39.43	41.15	44.51	47.11	3.25	2.58	2.21	3.01	1.89	1.17	1.06	2.54	2.85	1.43	2.2

## Sheet: PC_D94_vs_D48
Annotation			Fold change	FDR p-value correction	Gene expression levels (TPM)
					D48											D94
Gene ID	UniprotKB	Gene Ontology			FO1	FO3	FO4	VO1	VO2	VO3	VO4	PL1	PL2	PL4	Means	FO1	FO2	FO3	VO1	VO2	VO4	PL1	PL4	Means
CIGSSA_119704_1	igf1r_mouse ame: full=insulin-like growth factor 1 receptor ame: full=insulin-like growth factor i receptor short=igf-i receptor ame: cd_antigen=cd221 contains: ame: full=insulin-like growth factor 1 receptor alpha chain contains: ame: full=insulin-like growth factor 1 receptor beta chain flags: precursor	GO:0032148 // activation of protein kinase B activity /// GO:0005525 // GTP binding /// GO:0045995 // regulation of embryonic development /// GO:0023014 // signal transduction by phosphorylation /// GO:0031995 // insulin-like growth factor II binding /// GO:0043548 // phosphatidylinositol 3-kinase binding /// GO:0043005 // neuron projection /// GO:0005901 // caveola /// GO:0008284 // positive reg…	27.8	3.12e-89	0.46	1.28	1.5	1.37	1.62	1.39	0.99	2.71	2.6	1.9	1.58	54.48	45.75	43.58	29.51	45.32	35.19	44.98	30.76	41.2
CIGSSA_041550_1	nlrc5_ictpu ame: full=protein nlrc5	GO:0006955 // immune response /// GO:0051223 // regulation of protein transport /// GO:0043085 // positive regulation of catalytic activity /// GO:0002237 // response to molecule of bacterial origin /// GO:0032101 // regulation of response to external stimulus /// GO:1901700 // response to oxygen-containing compound /// GO:0002224 // toll-like receptor signaling pathway /// GO:0035556 // intracel…	5.72	2.41e-05	0.43	0.6	0.66	0.61	0.43	0.31	0.96	1.63	0.64	1.23	0.75	3.2	6.13	3.86	3.89	5.36	3.4	4.18	4.04	4.26
CIGSSA_074927_1	hmr1_human ame: full=major histocompatibility complex class i-related gene protein short=mhc class i-related gene protein ame: full=class i histocompatibility antigen-like protein flags: precursor	GO:0005739 // mitochondrion /// GO:0006955 // immune response /// GO:0005783 // endoplasmic reticulum /// GO:0001816 // cytokine production	3.19	0.04	12.93	6.43	5.92	5.24	4.64	6.63	1.19	11.71	0.25	6.73	6.17	1.56	8.53	12.98	2.02	41.46	21.66	27.13	21.54	17.11
CIGSSA_017459_1	mucm_ictpu ame: full=ig mu chain c region membrane-bound form	GO:0006955 // immune response /// GO:0005576 // extracellular region /// GO:0044425 // membrane part /// GO:0048522 // positive regulation of cellular process /// GO:0002684 // positive regulation of immune system process /// GO:0048584 // positive regulation of response to stimulus /// GO:0005886 // plasma membrane	2.17	0.03	12	15.99	15.76	3.16	5.06	15.98	9.31	15.54	5.2	15.51	11.35	49.07	28.17	32.17	8.79	10.44	14.73	13.67	18.05	21.89
CIGSSA_005268_1	dmbt1_mouse ame: full=deleted in malignant brain tumors 1 protein ame: full=apactin ame: full=crp-ductin ame: full=glycoprotein 300 short=gp300 ame: full=hensin ame: full=mucin-like glycoprotein short=muclin ame: full=vomeroglandin ame: full=p80 flags: precursor	GO:0030670 // phagocytic vesicle membrane /// GO:0032023 // trypsinogen activation /// GO:0007155 // cell adhesion /// GO:0042246 // tissue regeneration /// GO:0051707 // response to other organism /// GO:0009755 // hormone-mediated signaling pathway /// GO:0006955 // immune response /// GO:0043627 // response to estrogen stimulus /// GO:0016021 // integral to membrane /// GO:0030858 // positive …	2.05	2.35e-05	451.9	1802.66	1076.55	860.53	913.14	809.64	1318.68	1150.69	1192.93	1211.84	1078.86	1949.38	2871.72	1883.8	1310.13	2590.34	1622.5	2395.23	953.28	1947.05
CIGSSA_002384_1	tsp1_xenla ame: full=thrombospondin-1 flags: precursor	GO:0070051 // fibrinogen binding /// GO:0070062 // extracellular vesicular exosome /// GO:0016525 // negative regulation of angiogenesis /// GO:0006955 // immune response /// GO:0043032 // positive regulation of macrophage activation /// GO:0043652 // engulfment of apoptotic cell /// GO:0008201 // heparin binding /// GO:0003417 // growth plate cartilage development /// GO:0045727 // positive regu…	2.02	7.39e-05	13.99	12.95	7.66	8.49	8.7	12.48	11.14	15.18	13.15	9.1	11.28	28.18	25	16.04	14.59	11.22	18.93	24.38	20.4	19.84
CIGSSA_079709_1	graa_human ame: full=granzyme a ame: full=ctl tryptase ame: full=cytotoxic t-lymphocyte proteinase 1 ame: full=fragmentin-1 ame: full=granzyme-1 ame: full=hanukkah factor short=h factor short=hf flags: precursor	GO:0043065 // positive regulation of apoptotic process /// GO:0006955 // immune response /// GO:0006922 // cleavage of lamin involved in execution phase of apoptosis /// GO:0043392 // negative regulation of DNA binding /// GO:0007165 // signal transduction /// GO:0001772 // immunological synapse /// GO:0004252 // serine-type endopeptidase activity /// GO:0042803 // protein homodimerization activi…	-2.07	0.000716	18.88	15.69	17	18.09	22.32	19.52	10.83	12.24	19.05	19.17	17.28	10.96	6.29	7.59	8.12	9.2	3.39	8.73	3.46	7.22
CIGSSA_039188_1	c1ql2_human ame: full=complement c1q-like protein 2 ame: full=c1q and tumor necrosis factor-related protein 10 short=c1q tnf-related protein 10 flags: precursor	GO:0044763 // single-organism cellular process /// GO:0051224 // negative regulation of protein transport /// GO:0051047 // positive regulation of secretion /// GO:0006955 // immune response /// GO:0044707 // single-multicellular organism process /// GO:0005615 // extracellular space /// GO:0048878 // chemical homeostasis /// GO:0051259 // protein oligomerization /// GO:0042802 // identical prote…	-2.22	1.33e-06	760.28	607.59	616.15	709.59	478.02	618.17	388.16	520.24	260.56	517.52	547.63	269.74	290.58	163.34	190.79	248.94	176.88	172.64	216.16	216.13
CIGSSA_083784_1	ripk3_human ame: full=receptor-interacting serine threonine-protein kinase 3 ame: full=rip-like protein kinase 3 ame: full=receptor-interacting protein 3 short=rip-3	GO:0004871 // signal transducer activity /// GO:0004674 // protein serine/threonine kinase activity /// GO:0002825 // regulation of T-helper 1 type immune response /// GO:0006915 // apoptotic process /// GO:0032481 // positive regulation of type I interferon production /// GO:0006955 // immune response /// GO:0032147 // activation of protein kinase activity /// GO:0006952 // defense response /// …	-2.61	0.04	7.7	9.93	7.78	6.83	3.26	5.64	6.89	3.45	6.81	4.37	6.27	1.67	2.78	1.37	0.52	3.07	2.05	2.81	1.78	2.01
CIGSSA_043166_1	tvb3_mouse ame: full=t-cell receptor beta chain v region phds203 flags: precursor	GO:0044699 // single-organism process /// GO:0050776 // regulation of immune response /// GO:0006955 // immune response	-2.77	0.02	8.75	4.44	6.48	2.72	5.36	9.64	3.74	6.04	11.75	4.73	6.37	5.52	0	2.07	1.04	1.18	0.53	3.23	1.79	1.92
CIGSSA_072862_1	tva3_mouse ame: full=t-cell receptor alpha chain v region ctl-f3 flags: precursor	GO:0002253 // activation of immune response /// GO:0044699 // single-organism process /// GO:0002252 // immune effector process /// GO:0006955 // immune response	-6.92	0.000291	3.76	0	5.1	6.42	2.53	4.88	5.9	7.14	5.55	1.24	4.25	1.86	1.61	0	0	0	0	0	0	0.43

## Sheet: LV_D48_vs_D0
Annotation			Fold change	FDR p-value correction	Gene expression levels (TPM)
					D0					D48
Gene	UniprotKB	Gene Ontology			1	2	3	4	Means	FO1	FO3	FO4	VO1	VO2	VO3	VO4	PL1	PL2	PL4	Means
CIGSSA_090270_1	vtcn1_rat ame: full=v-set domain-containing t-cell activation inhibitor 1 flags: precursor	GO:0031295 // T cell costimulation /// GO:0072602 // interleukin-4 secretion /// GO:0042130 // negative regulation of T cell proliferation /// GO:0009897 // external side of plasma membrane /// GO:0001562 // response to protozoan /// GO:0070062 // extracellular vesicular exosome /// GO:0072643 // interferon-gamma secretion /// GO:0006955 // immune response /// GO:2001181 // positive regulation of…	-2.02	0.0015	646.91	360.32	475.32	414.37	474.23	241.98	228.22	181.2	150.63	271.11	97.58	111.89	199.76	254.39	184.34	192.11
CIGSSA_045665_1	cr1_human ame: full=complement receptor type 1 ame: full=c3b c4b receptor ame: cd_antigen=cd35 flags: precursor	GO:0007338 // single fertilization /// GO:0001669 // acrosomal vesicle /// GO:0044763 // single-organism cellular process /// GO:0044433 // cytoplasmic vesicle part /// GO:0006955 // immune response /// GO:0044425 // membrane part /// GO:0001848 // complement binding /// GO:0045916 // negative regulation of complement activation /// GO:0005886 // plasma membrane /// GO:0032501 // multicellular or…	-2.12	0.01	895.12	765.22	1017.73	750.99	857.27	395.65	204.88	227.94	169.86	477.76	313.28	295.47	309.2	675.04	202.95	327.2
CIGSSA_039188_1	c1ql2_human ame: full=complement c1q-like protein 2 ame: full=c1q and tumor necrosis factor-related protein 10 short=c1q tnf-related protein 10 flags: precursor	GO:0044763 // single-organism cellular process /// GO:0051224 // negative regulation of protein transport /// GO:0051047 // positive regulation of secretion /// GO:0006955 // immune response /// GO:0044707 // single-multicellular organism process /// GO:0005615 // extracellular space /// GO:0048878 // chemical homeostasis /// GO:0051259 // protein oligomerization /// GO:0042802 // identical prote…	-2.29	5.86e-06	452.06	405.72	412.63	367.01	409.35	256.16	135.81	128.83	88.43	154.8	149.12	228.43	87.18	136.18	115.55	148.05
CIGSSA_052246_1	insr_human ame: full=insulin receptor short=ir ame: cd_antigen=cd220 contains: ame: full=insulin receptor subunit alpha contains: ame: full=insulin receptor subunit beta flags: precursor	GO:0032148 // activation of protein kinase B activity /// GO:0005525 // GTP binding /// GO:0045995 // regulation of embryonic development /// GO:0023014 // signal transduction by phosphorylation /// GO:0031995 // insulin-like growth factor II binding /// GO:0043548 // phosphatidylinositol 3-kinase binding /// GO:0043005 // neuron projection /// GO:0005901 // caveola /// GO:0008284 // positive reg…	-2.71	0.02	7.85	7.59	7.07	7.82	7.58	1.96	1.76	2.53	2.37	2.96	1.92	2.37	1.57	3.18	1.76	2.24
CIGSSA_063023_1	rfx1_mouse ame: full=mhc class ii regulatory factor rfx1 ame: full=regulatory factor x 1 ame: full=transcription factor rfx1	GO:0006351 // transcription /// DNA-dependent /// GO:0005515 // protein binding /// GO:0006955 // immune response /// GO:0050796 // regulation of insulin secretion /// GO:2000078 // positive regulation of type B pancreatic cell development /// GO:0045892 // negative regulation of transcription /// DNA-dependent /// GO:0070121 // Kupffer's vesicle development /// GO:0005667 // transcription factor…	-3.1	0.00176	9.58	6.89	6.12	11.69	8.57	2.11	4.13	2.97	2.31	1.49	2.15	2.87	0.63	1.21	2.19	2.21
CIGSSA_083759_1	irf7_mouse ame: full=interferon regulatory factor 7 short=irf-7	GO:0042108 // positive regulation of cytokine biosynthetic process /// GO:0006357 // regulation of transcription from RNA polymerase II promoter /// GO:0030097 // hemopoiesis /// GO:0032481 // positive regulation of type I interferon production /// GO:0006955 // immune response /// GO:0006952 // defense response /// GO:0044260 // cellular macromolecule metabolic process /// GO:0019538 // protein …	-3.11	0.05	3.97	3.93	6.21	5.77	4.97	3.24	1.27	0.62	0.19	0.42	1.47	0.94	1.48	0.49	2.3	1.24
CIGSSA_093579_1	pnph_bovin ame: full=purine nucleoside phosphorylase short=pnp ame: full=inosine phosphorylase ame: full=inosine-guanosine phosphorylase	GO:0005856 // cytoskeleton /// GO:0034214 // protein hexamerization /// GO:0006183 // GTP biosynthetic process /// GO:0001882 // nucleoside binding /// GO:0006955 // immune response /// GO:0006161 // deoxyguanosine catabolic process /// GO:0010332 // response to gamma radiation /// GO:0045739 // positive regulation of DNA repair /// GO:0047975 // guanosine phosphorylase activity /// GO:0006195 //…	-3.13	0.000147	77.6	58.91	93.15	94.05	80.93	14.08	21.1	14.18	13.57	12.5	14.39	18.58	15.34	64.6	18.57	20.69
CIGSSA_017236_1	nfil3_xenla ame: full=nuclear factor interleukin-3-regulated protein	GO:0071353 // cellular response to interleukin-4 /// GO:0000979 // RNA polymerase II core promoter sequence-specific DNA binding /// GO:0061515 // myeloid cell development /// GO:0007507 // heart development /// GO:0007623 // circadian rhythm /// GO:0006955 // immune response /// GO:0000122 // negative regulation of transcription from RNA polymerase II promoter /// GO:0003714 // transcription cor…	-3.88	5.1e-26	150.58	210.69	223.48	219.51	201.06	45.86	25.77	41.54	44.3	52.3	30.19	50.53	44.53	57.61	33.23	42.59
CIGSSA_108607_1	endou_parol ame: full=poly -specific endoribonuclease ame: full=pancreatic protein with two somatomedin-b domains ame: full=protein endou ame: full=uridylate-specific endoribonuclease flags: precursor	GO:0090305 // nucleic acid phosphodiester bond hydrolysis /// GO:0003723 // RNA binding /// GO:0030247 // polysaccharide binding /// GO:0030145 // manganese ion binding /// GO:0007565 // female pregnancy /// GO:0008236 // serine-type peptidase activity /// GO:0005615 // extracellular space /// GO:0004521 // endoribonuclease activity /// GO:0006955 // immune response /// GO:0006508 // proteolysis …	-4.01	0.000959	21.68	77.1	10.34	7.38	29.12	11.65	3.9	5.57	8.65	5.74	4.76	4.71	3.85	3.64	8.36	6.08
CIGSSA_063204_1	nfil3_xentr ame: full=nuclear factor interleukin-3-regulated protein	GO:0000122 // negative regulation of transcription from RNA polymerase II promoter /// GO:0010628 // positive regulation of gene expression /// GO:0003714 // transcription corepressor activity /// GO:0071353 // cellular response to interleukin-4 /// GO:0006366 // transcription from RNA polymerase II promoter /// GO:0061515 // myeloid cell development /// GO:0007507 // heart development /// GO:000…	-4.46	4.86e-06	7.59	30.99	11.26	15	16.21	2.11	2.72	4.37	4.25	2.24	1.79	2.92	0.96	6.26	1.58	2.92
CIGSSA_106749_1	cd97_human ame: full=cd97 antigen ame: full=leukocyte antigen cd97 ame: cd_antigen=cd97 contains: ame: full=cd97 antigen subunit alpha contains: ame: full=cd97 antigen subunit beta flags: precursor	GO:0004930 // G-protein coupled receptor activity /// GO:0005887 // integral to plasma membrane /// GO:0005615 // extracellular space /// GO:0006954 // inflammatory response /// GO:0006928 // cellular component movement /// GO:0009897 // external side of plasma membrane /// GO:0007155 // cell adhesion /// GO:0005509 // calcium ion binding /// GO:0007267 // cell-cell signaling /// GO:0007420 // br…	-7.31	4.62e-35	40.34	48.59	47.96	55.15	48.01	1.47	6.96	7.28	5.58	5.39	2.99	9.98	1.46	4.85	7.3	5.33
CIGSSA_029629_1	clc4e_rat ame: full=c-type lectin domain family 4 member e ame: full=c-type lectin superfamily member 9 ame: full=macrophage-inducible c-type lectin	GO:0004872 // receptor activity /// GO:0050715 // positive regulation of cytokine secretion /// GO:0009986 // cell surface /// GO:0005515 // protein binding /// GO:0016020 // membrane /// GO:0042806 // fucose binding /// GO:0005537 // mannose binding /// GO:0006955 // immune response	-8.38	3.11e-07	56.88	216.96	15.58	13.98	75.85	15.52	3.52	8.76	10.7	8.14	4.78	4.68	4.99	5.02	10.15	7.63

## Sheet: LV_D94_vs_D48
Annotation			Fold change	FDR p-value correction	Gene expression levels (TPM)
					D48											D94
Gene	UniprotKB	Gene Ontology			FO1	FO3	FO4	VO1	VO2	VO3	VO4	PL1	PL2	PL4	Means	FO1	FO2	FO3	VO1	VO2	VO4	PL1	PL4	Means
CIGSSA_033644_1	dmbt1_mouse ame: full=deleted in malignant brain tumors 1 protein ame: full=apactin ame: full=crp-ductin ame: full=glycoprotein 300 short=gp300 ame: full=hensin ame: full=mucin-like glycoprotein short=muclin ame: full=vomeroglandin ame: full=p80 flags: precursor	GO:0030670 // phagocytic vesicle membrane /// GO:2000482 // regulation of interleukin-8 secretion /// GO:0042246 // tissue regeneration /// GO:0051707 // response to other organism /// GO:0006955 // immune response /// GO:0015031 // protein transport /// GO:0043627 // response to estrogen stimulus /// GO:0030858 // positive regulation of epithelial cell differentiation /// GO:0005044 // scavenger…	2.17	0.01	8.51	4.54	8.22	6.22	5.22	4.78	3.77	5.91	9.44	6.29	15.41	12.96	12.48	8.83	6.57	7.45	9.1	12.6	8.9	10.48
CIGSSA_040848_1	ic1_human ame: full=plasma protease c1 inhibitor short=c1 inh short=c1inh ame: full=c1 esterase inhibitor ame: full=c1-inhibiting factor ame: full=serpin g1 flags: precursor	GO:0001848 // complement binding /// GO:0010557 // positive regulation of macromolecule biosynthetic process /// GO:0006955 // immune response /// GO:0004867 // serine-type endopeptidase inhibitor activity /// GO:0007596 // blood coagulation /// GO:0005615 // extracellular space /// GO:0043231 // intracellular membrane-bounded organelle /// GO:0010033 // response to organic substance /// GO:00018…	2	3.63e-06	422.4	377.96	356.43	452.86	321.26	344.59	353.55	515.49	401.6	394.02	728.77	651.83	550.33	689.34	521.64	538.5	537.61	663.84	381.02	584.76
CIGSSA_061784_1	pgrp2_mouse ame: full=n-acetylmuramoyl-l-alanine amidase ame: full=peptidoglycan recognition protein 2 ame: full=peptidoglycan recognition protein long short=pgrp-l ame: full= flags: precursor	GO:0005515 // protein binding /// GO:0061060 // negative regulation of peptidoglycan recognition protein signaling pathway /// GO:0016045 // detection of bacterium /// GO:0006955 // immune response /// GO:0005576 // extracellular region /// GO:0051239 // regulation of multicellular organismal process /// GO:0042834 // peptidoglycan binding /// GO:0050776 // regulation of immune response /// GO:00…	2.21	6.82e-05	119.22	112.4	96.62	146.8	92.21	80.28	97.61	199.35	111.21	117.3	215.92	219.81	203.75	190.32	157.03	145.3	213.25	273.74	125.01	193.79
CIGSSA_063799_1	pnph_mouse ame: full=purine nucleoside phosphorylase short=pnp ame: full=inosine phosphorylase ame: full=inosine-guanosine phosphorylase	GO:0034214 // protein hexamerization /// GO:0006183 // GTP biosynthetic process /// GO:0001882 // nucleoside binding /// GO:0006955 // immune response /// GO:0006161 // deoxyguanosine catabolic process /// GO:0010332 // response to gamma radiation /// GO:0045739 // positive regulation of DNA repair /// GO:0047975 // guanosine phosphorylase activity /// GO:0005102 // receptor binding /// GO:000619…	-3.01	0.04	2.67	9.21	3.65	4.73	9.63	5.55	5.12	4.76	4.99	5.59	1.64	0.61	0	1.5	0.18	0.26	2.14	0.76	5.13	1.36
