# Supplementary material for: Dietary fatty acid source has little effect on the development of the immune system in the pyloric caeca of Atlantic salmon fry
Source: Sci Rep. 2019 Jan 10;9:27. doi: 10.1038/s41598-018-37266-3 (PMC6328623; doi:10.1038/s41598-018-37266-3)
Supplement: Supplementary file 3 — Supplementary Table 2 [file 41598_2018_37266_MOESM3_ESM.xlsx]

## Sheet: Data description
Dietary fatty acid source has little effect on the development of the immune system in the pyloric caeca of Atlantic salmon fry
Mahsa Jalili, Yang Jin, Atle M. Bones, Yngvar Olsen, Olav Vadstein, Mari-Ann Østensen, Francesco Buonocore, Marco Gerdol, Alberto Pallavicini, Giuseppe Scapigliati
Supplementary Table 2
This file contains information concerning the number of raw reads obtained from the single-end Illumina sequencing of the libraries obtained from liver and pyloric caeca, the results of the trimming procedure and the percentage of reads mapped to the salmon reference genome

## Sheet: Table
library	raw reads	trimmed reads	% clean reads	mapped reads	% mapped reads
D0_PC1	20701111	20594022	99.4827	12871264	62.5
D0_PC2	23383712	23283592	99.5718	14736451	63.2911
D0_PC3	21136081	21028834	99.4926	12980762	61.7284
D0_PC4	23280480	23169267	99.5223	14636303	63.1712
D48_PC+FO1	13335484	13265179	99.4728	8270062	62.3441
D48_PC+FO3	24522795	24400791	99.5025	15502409	63.5324
D48_PC+FO4	22910535	22803360	99.5322	14636303	64.1849
D48_PC+VO1	15569357	15494981	99.5223	9702556	62.6174
D48_PC+VO2	17191744	17099408	99.4629	10720632	62.6959
D48_PC+VO3	14359253	14284971	99.4827	8916961	62.422
D48_PC+VO4	15442569	15367269	99.5124	9646748	62.7746
D48_PC+PL1	20072797	19964986	99.4629	12501557	62.6174
D48_PC+PL2	14425690	14352492	99.4926	9229899	64.3087
D48_PC+PL4	20834715	20741379	99.552	12922978	62.3053
D94_PC+FO1	13178051	13098152	99.3937	8450421	64.5161
D94_PC+FO2	14757149	14682269	99.4926	9274965	63.1712
D94_PC+FO3	14445939	14379792	99.5421	8937099	62.1504
D94_PC+VO1	17684632	17607161	99.5619	10983881	62.383
D94_PC+VO2	17972064	17879092	99.4827	11230586	62.8141
D94_PC+VO4	18061078	17980168	99.552	10662123	59.2994
D94_PC+PL1	19836813	19747947	99.552	12396703	62.7746
D94_PC+PL4	15997638	15919632	99.5124	9987222	62.7353
D0_LV1	21105643	21019110	99.59	12746897	60.6443
D0_LV2	20653898	20567152	99.58	12355360	60.0733
D0_LV3	21080441	21000335	99.62	12412184	59.1047
D0_LV4	22267687	22151890	99.48	13291871	60.0033
D48_LV+FO1	23012058	22913106	99.57	14807499	64.6246
D48_LV+FO3	21545970	21453322	99.57	13917610	64.8739
D48_LV+FO4	20879603	20789821	99.57	13303586	63.9909
D48_LV+VO1	15939106	15872162	99.58	10233269	64.4731
D48_LV+VO2	16056069	15979000	99.52	10302390	64.4746
D48_LV+VO3	18034877	17948301	99.52	11573198	64.4807
D48_LV+VO4	26318240	26220863	99.63	16905179	64.4722
D48_LV+PL1	22959377	22839988	99.48	14306524	62.6381
D48_LV+PL2	19232657	19157650	99.61	12263372	64.0129
D48_LV+PL4	16856252	16780399	99.55	10792655	64.317
D94_LV+FO1	16846664	16774223	99.57	10800630	64.3883
D94_LV+FO2	17541282	17457084	99.52	11305711	64.7629
D94_LV+FO3	14618241	1.45598e+07	99.6	9325253	64.0481
D94_LV+VO1	14453742	14391590	99.57	9282088	64.4966
D94_LV+VO2	14862716	14792861	99.53	9537610	64.4744
D94_LV+VO4	17432467	17352278	99.54	11286226	65.0418
D94_LV+PL1	16640908	16587235	99.6775	10729315	64.6842
D94_LV+PL4	16601715	16525398	99.5403	10611739	64.2147
