# Supplementary material for: Dietary fatty acid source has little effect on the development of the immune system in the pyloric caeca of Atlantic salmon fry
Source: Sci Rep. 2019 Jan 10;9:27. doi: 10.1038/s41598-018-37266-3 (PMC6328623; doi:10.1038/s41598-018-37266-3)
Supplement: Supplementary file 4 — Supplementary Table 3 [file 41598_2018_37266_MOESM4_ESM.xlsx]

## Sheet: Data description
Dietary fatty acid source has little effect on the development of the immune system in the pyloric caeca of Atlantic salmon fry
Mahsa Jalili, Yang Jin, Atle M. Bones, Yngvar Olsen, Olav Vadstein, Mari-Ann Østensen, Francesco Buonocore, Marco Gerdol, Alberto Pallavicini, Giuseppe Scapigliati
Supplementary table 3
This file contains information concerning the most signficantlyenriched gene ontology terms annotated in the sets of differentially expressed genes in pyloric caeca and liver in the comparisons between D48 and D0, and between D94 and D48
Supplementary table 3A: contains significantly enriched annotations in the comparison between D48 and D0 in the pyloric caeca
Supplementary table 3B: contains significantly enriched annotations in the comparison between D94 and D48 in the pyloric caeca
Supplementary table 3C: contains significantly enriched annotations in the comparison between D48 and D0 in the liver
Supplementary table 3D: contains significantly enriched annotations in the comparison between D94 and D48 in the liver

## Sheet: 3A
Category	Description	Full set	In subset	Expected in subset	Observed - expected	p-value
GO:0006614	SRP-dependent cotranslational protein targeting to membrane	201	90	15	75	0.00
GO:0006413	translational initiation	268	94	20	74	0.00
GO:0006415	translational termination	177	90	13	77	0.00
GO:0005615	extracellular space	1774	236	134	102	0.00
GO:0022627	cytosolic small ribosomal subunit	74	38	6	32	0.00
GO:0022625	cytosolic large ribosomal subunit	108	56	8	48	0.00
GO:0000184	nonsense-mediated decay	293	95	22	73	0.00
GO:0003735	structural constituent of ribosome	235	94	18	76	1.11E-16
GO:0000184	nuclear-transcribed mRNA catabolic process	288	95	22	73	2.22E-16
GO:0006414	translational elongation	205	96	16	80	5.55E-16
GO:0019083	viral transcription	167	90	13	77	6.66E-16
GO:0006364	rRNA processing	139	42	11	31	2.78E-15
GO:0005576	extracellular region	1267	169	96	73	3.74E-13
GO:0000022	mitotic spindle elongation	107	31	8	23	4.13E-11
GO:0071773	cellular response to BMP stimulus	99	28	8	20	6.58E-10
GO:0000028	ribosomal small subunit assembly	22	13	2	11	6.88E-10
GO:0001510	RNA methylation	44	18	3	15	9.79E-10
GO:0007584	response to nutrient	387	65	29	36	1.19E-9
GO:0019843	rRNA binding	55	20	4	16	1.39E-9
GO:0005319	lipid transporter activity	27	14	2	12	1.56E-9
GO:0042273	ribosomal large subunit biogenesis	36	16	3	13	1.92E-9
GO:0006641	triglyceride metabolic process	91	26	7	19	2.09E-9
GO:0008307	structural constituent of muscle	239	46	18	28	4.18E-9
GO:0006508	proteolysis	626	88	47	41	1.53E-8
GO:0006958	classical pathway	75	22	6	16	2.09E-8
GO:0006958	complement activation	75	22	6	16	2.09E-8
GO:0005859	muscle myosin complex	136	31	10	21	2.45E-8
GO:0009055	electron carrier activity	249	45	19	26	4.45E-8
GO:0070989	oxidative demethylation	17	10	1	9	7.30E-8
GO:0001725	stress fiber	306	51	23	28	8.93E-8
GO:0030301	cholesterol transport	30	13	2	11	9.29E-8
GO:0071356	cellular response to tumor necrosis factor	198	38	15	23	9.69E-8
GO:0030049	muscle filament sliding	169	34	13	21	1.39E-7
GO:0051298	centrosome duplication	96	24	7	17	1.43E-7
GO:0007586	digestion	127	28	10	18	2.39E-7
GO:0030574	collagen catabolic process	208	38	16	22	3.61E-7
GO:0032982	myosin filament	108	25	8	17	3.91E-7
GO:0071345	cellular response to cytokine stimulus	81	21	6	15	4.40E-7
GO:0090131	mesenchyme migration	16	9	1	8	5.71E-7
GO:0003214	cardiac left ventricle morphogenesis	76	20	6	14	6.35E-7
GO:0006955	immune response	606	80	46	34	9.17E-7
GO:0034875	caffeine oxidase activity	13	8	1	7	9.82E-7
GO:0048286	lung alveolus development	152	30	12	18	1.12E-6
GO:0055010	ventricular cardiac muscle tissue morphogenesis	181	33	14	19	2.16E-6
GO:0022617	extracellular matrix disassembly	224	38	17	21	2.39E-6
GO:0034641	cellular nitrogen compound metabolic process	126	26	10	16	2.39E-6
GO:0045834	positive regulation of lipid metabolic process	5	5	0	5	2.49E-6
GO:0005925	focal adhesion	602	78	46	32	2.55E-6
GO:0070062	extracellular vesicular exosome	369	54	28	26	2.60E-6
GO:0035414	negative regulation of catenin import into nucleus	63	17	5	12	2.97E-6
GO:0030199	collagen fibril organization	228	38	17	21	3.69E-6
GO:0043178	alcohol binding	8	6	1	5	4.62E-6
GO:0010718	positive regulation of epithelial to mesenchymal transition	115	24	9	15	4.69E-6
GO:0003357	noradrenergic neuron differentiation	25	10	2	8	6.97E-6
GO:0035902	response to immobilization stress	25	10	2	8	6.97E-6
GO:0005584	collagen type I	12	7	1	6	8.04E-6
GO:0014822	detection of wounding	12	7	1	6	8.04E-6
GO:0048371	lateral mesodermal cell differentiation	12	7	1	6	8.04E-6
GO:0048613	embryonic ectodermal digestive tract morphogenesis	12	7	1	6	8.04E-6
GO:0060461	right lung morphogenesis	12	7	1	6	8.04E-6

## Sheet: 3B
Category	Description	Full set	In subset	Expected in subset	Observed - expected	p-value
GO:0050718	positive regulation of interleukin-1 beta secretion	65	9	1	8	1.87E-8
GO:0019966	interleukin-1 binding	50	7	1	6	6.79E-7
GO:0002367	cytokine production involved in immune response	8	4	0	4	6.84E-7
GO:0032089	NACHT domain binding	36	6	0	6	1.50E-6
GO:0060416	response to growth hormone stimulus	87	8	1	7	2.85E-6
GO:0046683	response to organophosphorus	41	6	0	6	3.33E-6
GO:0048386	positive regulation of retinoic acid receptor signaling pathway	46	6	0	6	6.65E-6

## Sheet: 3C
Category	Description	Full set	In subset	Expected in subset	Observed - expected	p-value
GO:0006695	cholesterol biosynthetic process	52	29	3	26	0.00
GO:0055114	oxidation-reduction process	791	105	38	67	0.00
GO:0008203	cholesterol metabolic process	190	40	9	31	2.44E-15
GO:0019432	triglyceride biosynthetic process	124	31	6	25	2.38E-14
GO:0005789	endoplasmic reticulum membrane	1136	115	55	60	5.65E-14
GO:0009055	electron carrier activity	249	43	12	31	3.48E-13
GO:0006749	glutathione metabolic process	51	19	2	17	9.71E-13
GO:0035338	long-chain fatty-acyl-CoA biosynthetic process	61	20	3	17	3.92E-12
GO:0006805	xenobiotic metabolic process	236	39	11	28	1.74E-11
GO:0006633	fatty acid biosynthetic process	89	23	4	19	2.47E-11
GO:0005811	lipid particle	306	45	15	30	3.03E-11
GO:0034641	cellular nitrogen compound metabolic process	126	27	6	21	5.32E-11
GO:0042157	lipoprotein metabolic process	49	17	2	15	5.75E-11
GO:0001676	long-chain fatty acid metabolic process	49	17	2	15	5.75E-11
GO:0005506	iron ion binding	191	33	9	24	1.84E-10
GO:0006641	triglyceride metabolic process	91	22	4	18	2.72E-10
GO:0005759	mitochondrial matrix	407	51	20	31	5.57E-10
GO:0005743	mitochondrial inner membrane	575	64	28	36	5.60E-10
GO:0050660	flavin adenine dinucleotide binding	109	23	5	18	1.92E-9
GO:0005739	mitochondrion	2237	170	108	62	2.45E-9
GO:0006508	proteolysis	626	66	30	36	2.79E-9
GO:0042632	cholesterol homeostasis	162	28	8	20	4.26E-9
GO:0006094	gluconeogenesis	205	32	10	22	4.71E-9
GO:0030176	integral to endoplasmic reticulum membrane	206	32	10	22	5.32E-9
GO:0006107	oxaloacetate metabolic process	30	12	1	11	5.89E-9
GO:0019470	4-hydroxyproline catabolic process	12	8	1	7	1.20E-8
GO:0005179	hormone activity	111	22	5	17	1.45E-8
GO:0007584	response to nutrient	387	46	19	27	2.00E-8
GO:0050661	NADP binding	86	19	4	15	2.17E-8
GO:0020037	heme binding	230	33	11	22	2.30E-8
GO:0042493	response to drug	1436	117	69	48	2.32E-8
GO:0030170	pyridoxal phosphate binding	88	19	4	15	3.23E-8
GO:0006635	fatty acid beta-oxidation	116	22	6	16	3.37E-8
GO:0019433	triglyceride catabolic process	48	14	2	12	3.61E-8
GO:0004806	triglyceride lipase activity	35	12	2	10	4.54E-8
GO:0005615	extracellular space	1774	136	86	50	6.47E-8
GO:0005829	cytosol	7151	432	345	87	1.12E-7
GO:0010891	negative regulation of sequestering of triglyceride	20	9	1	8	1.44E-7
GO:0032937	SREBP-SCAP-Insig complex	11	7	1	6	1.67E-7
GO:0045540	regulation of cholesterol biosynthetic process	11	7	1	6	1.67E-7
GO:0044262	cellular carbohydrate metabolic process	21	9	1	8	2.41E-7
GO:0071398	cellular response to fatty acid	56	14	3	11	3.02E-7
GO:0071638	negative regulation of monocyte chemotactic protein-1 production	12	7	1	6	3.85E-7
GO:0030299	intestinal cholesterol absorption	22	9	1	8	3.90E-7
GO:0031957	very long-chain fatty acid-CoA ligase activity	22	9	1	8	3.90E-7
GO:0032094	response to food	86	17	4	13	6.45E-7
GO:0006414	translational elongation	205	28	10	18	7.21E-7
GO:0006099	tricarboxylic acid cycle	87	17	4	13	7.65E-7
GO:0010871	negative regulation of receptor biosynthetic process	18	8	1	7	8.19E-7
GO:0004467	long-chain fatty acid-CoA ligase activity	30	10	1	9	8.24E-7
GO:0000247	C-8 sterol isomerase activity	9	6	0	6	9.26E-7
GO:0090370	negative regulation of cholesterol efflux	25	9	1	8	1.40E-6
GO:0033762	response to glucagon stimulus	39	11	2	9	1.53E-6
GO:0006979	response to oxidative stress	341	38	16	22	1.64E-6
GO:0018931	naphthalene metabolic process	15	7	1	6	2.75E-6
GO:0042288	MHC class I protein binding	27	9	1	8	2.95E-6
GO:0043295	glutathione binding	27	9	1	8	2.95E-6
GO:0010886	positive regulation of cholesterol storage	35	10	2	8	4.04E-6
GO:0034435	cholesterol esterification	11	6	1	5	4.69E-6
GO:0006415	translational termination	177	24	9	15	4.95E-6
GO:0003062	regulation of heart rate by chemical signal	7	5	0	5	5.03E-6
GO:0003854	3-beta-hydroxy-delta5-steroid dehydrogenase activity	7	5	0	5	5.03E-6
GO:0009051	pentose-phosphate shunt	4	4	0	4	5.40E-6
GO:0019322	pentose biosynthetic process	4	4	0	4	5.40E-6
GO:0005542	folic acid binding	29	9	1	8	5.77E-6
GO:0019083	viral transcription	167	23	8	15	5.94E-6
GO:0010269	response to selenium ion	37	10	2	8	7.01E-6
GO:0044539	long-chain fatty acid import	30	9	1	8	7.90E-6
GO:0042095	interferon-gamma biosynthetic process	12	6	1	5	8.99E-6

## Sheet: 3D
Category	Description	Full set	In subset	Expected in subset	Observed - expected	p-value
GO:0005788	endoplasmic reticulum lumen	361	7	1	6	2.25E-6
GO:0005615	extracellular space	1774	13	3	10	5.34E-6
